# Supplementary material for: Integrated genomic and transcriptomic approaches reveal oxidative stress adaptation mechanisms in a mesotrione‐resistant Amaranthus tuberculatus biotype
Source: Pest Manag Sci. 2026 Mar 11;82(7):6387–98. doi: 10.1002/ps.70721 (PMC13240694; doi:10.1002/ps.70721)
Supplement: Supplementary file 2 — Table S1. Results of gene ontology enrichment analysis for the genes identified by the GWAS. Table S2. Results of gene ontology enrichment analysis for the genes identified by differential gene expression. Table S3. Results of the gene ontology enrichment analysis for the genes identified by WGCNA, brown cluster. Table S4. Results of gene ontology enrichment analysis for the genes identified by WGCNA, grey cluster. Table S5. Results of gene ontology enrichment analysis for the genes identified by WGCNA, turquoise cluster. Table S6. Expression data expressed as normalized counts for each sample. Table S7. Differential expression analysis gene annotations. Table S8. Genes identified in WGCNA, brown, grey and turquoise clusters. [file PS-82-6387-s001.xlsx]

## Sheet: ST1 GO GWAS
GO.ID	Molecular Function Term	Annotated	Significant	Expected	classicFisher
GO:0008097	5S rRNA binding	3	1	0	0.002
GO:0048038	quinone binding	5	1	0	0.0034
GO:0016651	oxidoreductase activity, acting on NAD(P)H	14	1	0.01	0.0095
GO:0019843	rRNA binding	24	1	0.02	0.0163
GO:0009055	electron transfer activity	38	1	0.03	0.0257
GO:0051287	NAD binding	52	1	0.04	0.035
GO:0016491	oxidoreductase activity	608	2	0.42	0.0581

## Sheet: ST2 GO Differential Expression
GO.ID	Term	MF	BP	CC	Annotated	Significant	Expected	classicFisher
GO:0004435	phosphatidylinositol phospholipase C activity	2.79588			6	2	0.06	0.0016
GO:0004620	phospholipase activity	2.79588			6	2	0.06	0.0016
GO:0004629	phospholipase C activity	2.79588			6	2	0.06	0.0016
GO:0016298	lipase activity	2.5376			8	2	0.08	0.0029
GO:0008194	UDP-glycosyltransferase activity	2.18709			113	5	1.19	0.0065
GO:0008081	phosphoric diester hydrolase activity	1.97881			15	2	0.16	0.0105
GO:0008418	protein-N-terminal asparagine amidohydrolase activity	1.97881			1	1	0.01	0.0105
GO:0050080	malonyl-CoA decarboxylase activity	1.97881			1	1	0.01	0.0105
GO:0016757	glycosyltransferase activity	1.67985			265	7	2.79	0.0209
GO:0008121	quinol-cytochrome-c reductase activity	1.67985			2	1	0.02	0.0209
GO:0008685	2-C-methyl-D-erythritol 2,4-cyclodiphosphate synthase activity	1.67985			2	1	0.02	0.0209
GO:0061928	glutathione specific gamma-glutamylcyclotransferase activity	1.67985			2	1	0.02	0.0209
GO:0070006	metalloaminopeptidase activity	1.67985			2	1	0.02	0.0209
GO:0016866	intramolecular transferase activity	1.52143			26	2	0.27	0.0301
GO:0004420	hydroxymethylglutaryl-CoA reductase (NADPH) activity	1.50585			3	1	0.03	0.0312
GO:0008839	4-hydroxy-tetrahydrodipicolinate reductase	1.50585			3	1	0.03	0.0312
GO:0016840	carbon-nitrogen lyase activity	1.50585			3	1	0.03	0.0312
GO:0016842	amidine-lyase activity	1.50585			3	1	0.03	0.0312
GO:0004177	aminopeptidase activity	1.383			4	1	0.04	0.0414
GO:0008235	metalloexopeptidase activity	1.383			4	1	0.04	0.0414
GO:0015098	molybdate ion transmembrane transporter activity	1.383			4	1	0.04	0.0414
GO:0016628	oxidoreductase activity, acting on the CH-CH group of donors, NAD or NADP as acceptor	1.383			4	1	0.04	0.0414
GO:0006629	lipid metabolic process		2.25181		216	7	2.21	0.0056
GO:0006397	mRNA processing		2.21467		37	3	0.38	0.0061
GO:0016071	mRNA metabolic process		2.03152		43	3	0.44	0.0093
GO:0043603	amide metabolic process		1.95078		16	2	0.16	0.0112
GO:0006751	glutathione catabolic process		1.69037		2	1	0.02	0.0204
GO:0044273	sulfur compound catabolic process		1.69037		2	1	0.02	0.0204
GO:0006790	sulfur compound metabolic process		1.54668		26	2	0.27	0.0284
GO:0006749	glutathione metabolic process		1.51713		3	1	0.03	0.0304
GO:0042219	modified amino acid catabolic process		1.51713		3	1	0.03	0.0304
GO:0006553	lysine metabolic process		1.39469		4	1	0.04	0.0403
GO:0009085	lysine biosynthetic process		1.39469		4	1	0.04	0.0403
GO:0009089	lysine biosynthetic process via diaminopimelate		1.39469		4	1	0.04	0.0403
GO:0015074	DNA integration		1.39469		4	1	0.04	0.0403
GO:0015689	molybdate ion transport		1.39469		4	1	0.04	0.0403
GO:0046451	diaminopimelate metabolic process		1.39469		4	1	0.04	0.0403
GO:0070070	proton-transporting V-type ATPase complex assembly		1.39469		4	1	0.04	0.0403
GO:0070072	vacuolar proton-transporting V-type ATPase complex assembly		1.39469		4	1	0.04	0.0403
GO:1901568	fatty acid derivative metabolic process		1.39469		4	1	0.04	0.0403
GO:0009349	riboflavin synthase complex			2.05061	1	1	0.01	0.0089
GO:0046540	U4/U6 x U5 tri-snRNP complex			1.75203	2	1	0.02	0.0177
GO:0097526	spliceosomal tri-snRNP complex			1.75203	2	1	0.02	0.0177
GO:0030008	TRAPP complex			1.5784	3	1	0.03	0.0264
GO:0030532	small nuclear ribonucleoprotein complex			1.45593	4	1	0.04	0.035
GO:0035145	exon-exon junction complex			1.45593	4	1	0.04	0.035
GO:0097525	spliceosomal snRNP complex			1.45593	4	1	0.04	0.035
GO:0120114	Sm-like protein family complex			1.45593	4	1	0.04	0.035

## Sheet: ST3 GO WGCNA Brown
GO.ID	Term	MF	BP	CC	Annotated	Significant	Expected	classicFisher
GO:0008121	quinol-cytochrome-c reductase activity	2.48149			2	1	0	0.0033
GO:0061928	glutathione specific gamma-glutamylcyclotransferase activity	2.48149			2	1	0	0.0033
GO:0008839	4-hydroxy-tetrahydrodipicolinate reductase	2.3098			3	1	0	0.0049
GO:0016840	carbon-nitrogen lyase activity	2.3098			3	1	0	0.0049
GO:0016842	amidine-lyase activity	2.3098			3	1	0	0.0049
GO:0016628	oxidoreductase activity, acting on the CH-CH group of donors, NAD or NADP as acceptor	2.18709			4	1	0.01	0.0065
GO:0015453	oxidoreduction-driven active transmembrane transporter activity	2.08619			5	1	0.01	0.0082
GO:0004435	phosphatidylinositol-4,5-bisphosphate phospholipase C activity	2.00877			6	1	0.01	0.0098
GO:0004620	phospholipase activity	2.00877			6	1	0.01	0.0098
GO:0004629	phospholipase C activity	2.00877			6	1	0.01	0.0098
GO:0003843	1,3-beta-D-glucan synthase activity	1.88606			8	1	0.01	0.013
GO:0016298	lipase activity	1.88606			8	1	0.01	0.013
GO:0016679	oxidoreductase activity, acting on diphenols and related substances as donors	1.83268			9	1	0.01	0.0147
GO:0016868	intramolecular phosphotransferase activity	1.83268			9	1	0.01	0.0147
GO:0051537	2 iron, 2 sulfur cluster binding	1.74715			11	1	0.02	0.0179
GO:0008081	phosphoric diester hydrolase activity	1.61439			15	1	0.02	0.0243
GO:0016627	oxidoreductase activity, acting on the CH-CH group of donors	1.43063			23	1	0.04	0.0371
GO:0016866	intramolecular transferase activity	1.37882			26	1	0.04	0.0418
GO:0022853	active monoatomic ion transmembrane transporter activity	1.31785			30	1	0.05	0.0481
GO:0006751	glutathione catabolic process		2.46852		2	1	0	0.0034
GO:0044273	sulfur compound catabolic process		2.46852		2	1	0	0.0034
GO:0006749	glutathione metabolic process		2.29243		3	1	0.01	0.0051
GO:0042219	modified amino acid catabolic process		2.29243		3	1	0.01	0.0051
GO:0006553	lysine metabolic process		2.16749		4	1	0.01	0.0068
GO:0009085	lysine biosynthetic process		2.16749		4	1	0.01	0.0068
GO:0009089	lysine biosynthetic process via diaminopimelate		2.16749		4	1	0.01	0.0068
GO:0046451	diaminopimelate metabolic process		2.16749		4	1	0.01	0.0068
GO:1901568	fatty acid derivative metabolic process		2.16749		4	1	0.01	0.0068
GO:0006074	(1->3)-beta-D-glucan metabolic process		1.86646		8	1	0.01	0.0136
GO:0006075	(1->3)-beta-D-glucan biosynthetic process		1.86646		8	1	0.01	0.0136
GO:0044248	cellular catabolic process		1.86646		8	1	0.01	0.0136
GO:0006575	modified amino acid metabolic process		1.77211		10	1	0.02	0.0169
GO:0009067	aspartate family amino acid biosynthetic process		1.77211		10	1	0.02	0.0169
GO:0009066	aspartate family amino acid metabolic process		1.73049		11	1	0.02	0.0186
GO:0043648	dicarboxylic acid metabolic process		1.73049		11	1	0.02	0.0186
GO:0043603	amide metabolic process		1.56864		16	1	0.03	0.027
GO:0006790	sulfur compound metabolic process		1.36151		26	1	0.04	0.0435
GO:0009250	glucan biosynthetic process		1.31426		29	1	0.05	0.0485
GO:0051273	beta-glucan metabolic process		1.31426		29	1	0.05	0.0485
GO:0051274	beta-glucan biosynthetic process		1.31426		29	1	0.05	0.0485
GO:0170034	L-amino acid biosynthetic process		1.31426		29	1	0.05	0.0485
GO:0170038	proteinogenic amino acid biosynthetic process		1.31426		29	1	0.05	0.0485
GO:0006629	lipid metabolic process		1.31336		216	2	0.37	0.0486
GO:0000148	1,3-beta-D-glucan synthase complex			2.3279	8	1	0	0.0047
GO:1990234	transferase complex			1.55596	47	1	0.03	0.0278

## Sheet: ST4 GO WGCNA Grey
GO.ID	Term	MF	BP	CC	Annotated	Significant	Expected	classicFisher
GO:0050080	malonyl-CoA decarboxylase activity	2.35655			1	1	0	0.0044
GO:0008685	2-C-methyl-D-erythritol 2,4-cyclodiphosphate synthase activity	2.06048			2	1	0.01	0.0087
GO:0004420	hydroxymethylglutaryl-CoA reductase (NADPH) activity	1.88273			3	1	0.01	0.0131
GO:0016757	glycosyltransferase activity	1.56543			265	4	1.16	0.0272
GO:0003729	mRNA binding	1.51999			7	1	0.03	0.0302
GO:0016849	phosphorus-oxygen lyase activity	1.51999			7	1	0.03	0.0302
GO:0005516	calmodulin binding	1.36754			10	1	0.04	0.0429
GO:0006397	mRNA processing		2.11351		37	2	0.14	0.0077
GO:0016071	mRNA metabolic process		1.98716		43	2	0.16	0.0103
GO:0015936	coenzyme A metabolic process		1.74232		5	1	0.02	0.0181
GO:0031124	mRNA 3'-end processing		1.74232		5	1	0.02	0.0181
GO:0031123	RNA 3'-end processing		1.66354		6	1	0.02	0.0217
GO:0006721	terpenoid metabolic process		1.5391		8	1	0.03	0.0289
GO:0016114	terpenoid biosynthetic process		1.5391		8	1	0.03	0.0289
GO:0006629	lipid metabolic process		1.38828		216	3	0.79	0.0409
GO:0006753	nucleoside phosphate metabolic process		1.30715		99	2	0.36	0.0493
GO:0035145	exon-exon junction complex			1.85387	4	1	0.01	0.014
GO:0005634	nucleus			1.63827	193	3	0.68	0.023

## Sheet: ST5 GO WGCNA Turquoise
GO.ID	Term	MF	BP	CC	Annotated	Significant	Expected	classicFisher
GO:0008418	protein-N-terminal asparagine amidohydrolase activity	2.5376			1	1	0	0.0029
GO:0015098	molybdate ion transmembrane transporter activity	1.9431			4	1	0.01	0.0114
GO:0003824	catalytic activity	1.78781			3730	16	10.69	0.0163
GO:0004435	phosphatidylinositol-4,5-bisphosphate phospholipase C activity	1.767			6	1	0.02	0.0171
GO:0004620	phospholipase activity	1.767			6	1	0.02	0.0171
GO:0004629	phospholipase C activity	1.767			6	1	0.02	0.0171
GO:0016298	lipase activity	1.64397			8	1	0.02	0.0227
GO:0016811	hydrolase activity, acting on carbon-nitrogen (but not peptide) bonds, in linear amides	1.54821			10	1	0.03	0.0283
GO:0004674	protein serine/threonine kinase activity	1.4045			14	1	0.04	0.0394
GO:0015103	inorganic anion transmembrane transporter activity	1.4045			14	1	0.04	0.0394
GO:0016787	hydrolase activity	1.40121			1175	7	3.37	0.0397
GO:0008081	phosphoric diester hydrolase activity	1.37469			15	1	0.04	0.0422
GO:0015689	molybdate ion transport		1.95861		4	1	0.01	0.011
GO:0070070	proton-transporting V-type ATPase complex assembly		1.95861		4	1	0.01	0.011
GO:0070072	vacuolar proton-transporting V-type ATPase complex assembly		1.95861		4	1	0.01	0.011
GO:0070071	proton-transporting two-sector ATPase complex assembly		1.88606		5	1	0.01	0.013
GO:0006771	riboflavin metabolic process		1.56864		10	1	0.03	0.027
GO:0009231	riboflavin biosynthetic process		1.56864		10	1	0.03	0.027
GO:0042726	flavin-containing compound metabolic process		1.56864		10	1	0.03	0.027
GO:0042727	flavin-containing compound biosynthetic process		1.56864		10	1	0.03	0.027
GO:0015698	inorganic anion transport		1.4318		14	1	0.04	0.037
GO:0006766	vitamin metabolic process		1.37675		16	1	0.04	0.042
GO:0006767	water-soluble vitamin metabolic process		1.37675		16	1	0.04	0.042
GO:0009110	vitamin biosynthetic process		1.37675		16	1	0.04	0.042
GO:0042364	water-soluble vitamin biosynthetic process		1.37675		16	1	0.04	0.042
GO:0009349	riboflavin synthase complex			2.52288	1	1	0	0.003

## Sheet: ST6 RNASeq normalized counts
	R23_1	R23_2	R37	R62	S2	S3	S4	S7
AmaTu_RefChr00g252470	0	0.968122	2.02244	0	0	1.26574	0	3.91483
AmaTu_RefChr00g252480	0	0.968122	0	0	0	0	0	0
AmaTu_RefChr00g252530	0	0	0	0	0	0	0	0.978706
AmaTu_RefChr00g252540	0.760213	0	0	0	0	0	0	0
AmaTu_RefChr00g252550	0.760213	0	0	1.6599	0	0	1.253	0.978706
AmaTu_RefChr00g252560	0	0.968122	0	0	0	0	0	0
AmaTu_RefChr00g252590	0	0	0	0	0	0	0	1.95741
AmaTu_RefChr00g252600	1.52043	0.968122	2.02244	0	2.35859	1.26574	0	0.978706
AmaTu_RefChr00g252630	0.760213	0.968122	1.01122	0.829952	1.17929	5.06295	0	0
AmaTu_RefChr00g252640	0	3.87249	0	0	0	1.26574	1.253	0
AmaTu_RefChr00g252660	0	0.968122	0	0	0	0	0	0
AmaTu_RefChr00g252670	8.36234	8.7131	2.02244	0.829952	4.71718	7.59442	10.024	8.80836
AmaTu_RefChr00g252710	0	0	0	0	0	0	0	0.978706
AmaTu_RefChr00g252760	0	0.968122	0	0	0	0	0	0
AmaTu_RefChr00g252840	0	0	0	0	0	0	1.253	0.978706
AmaTu_RefChr00g252860	1.52043	2.90437	2.02244	2.48986	0	1.26574	5.01202	5.87224
AmaTu_RefChr00g252870	0	2.90437	0	0	2.35859	0	1.253	0
AmaTu_RefChr00g252900	0	0	0	0.829952	2.35859	5.06295	1.253	0
AmaTu_RefChr00g252940	0	0	2.02244	0	0	1.26574	0	0
AmaTu_RefChr00g252960	12.1634	10.6493	0	16.599	2.35859	3.79721	0	7.82965
AmaTu_RefChr00g252970	9.88277	15.49	2.02244	4.97971	0	5.06295	1.253	18.5954
AmaTu_RefChr00g252980	0	0	2.02244	0	0	0	0	0
AmaTu_RefChr00g252990	3.04085	0	0	0	0	0	0	0
AmaTu_RefChr00g253010	0.760213	1.93624	0	0	0	2.53147	1.253	1.95741
AmaTu_RefChr00g253030	0.760213	0	0	0	0	0	0	0
AmaTu_RefChr00g253050	0	9.68122	1.01122	0	1.17929	1.26574	2.50601	2.93612
AmaTu_RefChr00g253060	0	0	0	2.48986	0	1.26574	0	2.93612
AmaTu_RefChr00g253070	3.04085	13.5537	6.06731	6.63962	8.25506	6.32868	8.77103	7.82965
AmaTu_RefChr00g253080	0	0	1.01122	0	0	0	3.75901	0.978706
AmaTu_RefChr00g253100	2.28064	3.87249	0	0.829952	3.53788	0	2.50601	3.91483
AmaTu_RefChr00g253110	0	0	0	0	0	0	0	0.978706
AmaTu_RefChr00g253120	136.078	222.668	54.6058	96.2744	137.977	201.252	164.144	149.742
AmaTu_RefChr00g253150	3.80107	0	0	2.48986	0	0	0	3.91483
AmaTu_RefChr00g253160	0	0	0	0	0	1.26574	0	0
AmaTu_RefChr00g253170	0	0.968122	0	0	0	0	0	0
AmaTu_RefChr00g253180	5.32149	2.90437	0	0	1.17929	5.06295	3.75901	6.85094
AmaTu_RefChr00g253220	0.760213	0	1.01122	0	0	0	0	0.978706
AmaTu_RefChr00g253240	66.8988	82.2904	45.5048	227.407	160.384	199.986	125.3	395.397
AmaTu_RefChr00g253250	0	0	0	0.829952	0	0	0	0
AmaTu_RefChr00g253260	0	0	1.01122	0	0	0	1.253	0
AmaTu_RefChr00g253270	3.80107	3.87249	1.01122	3.31981	3.53788	2.53147	2.50601	15.6593
AmaTu_RefChr00g253290	12.9236	10.6493	7.07853	20.7488	17.6894	11.3916	11.277	9.78706
AmaTu_RefChr00g253300	0	0	0	0	0	0	0	0.978706
AmaTu_RefChr00g253360	4.56128	4.84061	4.04487	5.80966	11.7929	6.32868	3.75901	7.82965
AmaTu_RefChr00g253370	0	2.90437	0	0	0	0	6.26502	0
AmaTu_RefChr00g253380	15.9645	22.2668	7.07853	55.6068	41.2753	46.8322	18.7951	55.7863
AmaTu_RefChr00g253390	1.52043	0	1.01122	2.48986	4.71718	0	3.75901	1.95741
AmaTu_RefChr00g253400	0	0	6.06731	0.829952	0	2.53147	0	0
AmaTu_RefChr00g253420	28.1279	74.5454	22.2468	29.0483	40.096	26.5805	20.0481	85.1474
AmaTu_RefChr00g253430	211.339	296.245	68.7629	72.2058	168.639	220.238	103.999	316.122
AmaTu_RefChr00g253440	0	0	0	0	0	0	0	0.978706
AmaTu_RefChr00g253460	1.52043	0	0	0	0	0	0	0
AmaTu_RefChr00g253470	2.28064	0	1.01122	0	1.17929	2.53147	0	0.978706
AmaTu_RefChr00g253480	0	0	0	0	0	0	0	1.95741
AmaTu_RefChr01g000010	0.760213	0	0	1.6599	0	1.26574	5.01202	3.91483
AmaTu_RefChr01g000020	0	0	0	0.829952	0	0	0	0
AmaTu_RefChr01g000030	1.52043	1.93624	0	0	7.07577	10.1259	8.77103	4.89353
AmaTu_RefChr01g000040	0	1.93624	0	0	0	0	1.253	0
AmaTu_RefChr01g000050	6.0817	12.5856	4.04487	3.31981	1.17929	2.53147	7.51803	4.89353
AmaTu_RefChr01g000060	0.760213	2.90437	0	0.829952	0	0	0	2.93612
AmaTu_RefChr01g000090	0.760213	0	3.03366	0.829952	0	0	0	0
AmaTu_RefChr01g000100	0	0	0	0.829952	0	0	0	0
AmaTu_RefChr01g000110	0	0	0	0	0	1.26574	0	0
AmaTu_RefChr01g000120	0	0	1.01122	0	0	0	0	0
AmaTu_RefChr01g000130	0.760213	0	0	0	0	0	0	0
AmaTu_RefChr01g000140	0	0	1.01122	1.6599	2.35859	1.26574	0	1.95741
AmaTu_RefChr01g000200	0	2.90437	1.01122	0	0	0	2.50601	0.978706
AmaTu_RefChr01g000210	0	54.2148	16.1795	14.1092	0	2.53147	0	0
AmaTu_RefChr01g000220	6.0817	4.84061	0	1.6599	0	0	1.253	0
AmaTu_RefChr01g000230	0	1.93624	0	0.829952	0	0	0	0
AmaTu_RefChr01g000240	1.52043	0	5.05609	1.6599	4.71718	2.53147	1.253	2.93612
AmaTu_RefChr01g000250	1.52043	0	0	0	0	0	0	2.93612
AmaTu_RefChr01g000260	0	0	0	0	2.35859	0	0	0
AmaTu_RefChr01g000270	9.88277	4.84061	68.7629	63.0763	9.43436	15.1888	40.0962	16.638
AmaTu_RefChr01g000280	9.88277	14.5218	3.03366	1.6599	0	0	0	0
AmaTu_RefChr01g000290	0	0	0	0	0	0	1.253	0.978706
AmaTu_RefChr01g000310	2.28064	2.90437	0	3.31981	0	1.26574	0	3.91483
AmaTu_RefChr01g000340	0	0	0	0	0	0	0	0.978706
AmaTu_RefChr01g000350	0	2.90437	1.01122	0.829952	0	0	0	0
AmaTu_RefChr01g000360	5.32149	4.84061	8.08975	0	7.07577	1.26574	2.50601	0
AmaTu_RefChr01g000370	0	0.968122	3.03366	2.48986	0	1.26574	0	0
AmaTu_RefChr01g000390	4.56128	6.77685	2.02244	10.7894	1.17929	2.53147	0	9.78706
AmaTu_RefChr01g000400	0.760213	0	0	0	0	0	0	0.978706
AmaTu_RefChr01g000410	4.56128	1.93624	4.04487	0	1.17929	1.26574	2.50601	0
AmaTu_RefChr01g000470	0.760213	0	2.02244	0.829952	0	0	0	0
AmaTu_RefChr01g000480	0	0	1.01122	0.829952	1.17929	0	0	0
AmaTu_RefChr01g000490	0	0.968122	0	0	0	0	0	0
AmaTu_RefChr01g000510	0	0	0	0.829952	0	0	0	0
AmaTu_RefChr01g000520	0.760213	0	0	0	0	0	0	0
AmaTu_RefChr01g000550	0.760213	0	0	3.31981	0	5.06295	0	0
AmaTu_RefChr01g000560	20.5258	24.2031	1.01122	12.4493	16.5101	15.1888	18.7951	21.5315
AmaTu_RefChr01g000570	0	0	1.01122	0	1.17929	0	0	0
AmaTu_RefChr01g000580	0	0.968122	1.01122	0	4.71718	0	1.253	4.89353
AmaTu_RefChr01g000590	3.04085	0.968122	1.01122	0	5.89647	1.26574	0	1.95741
AmaTu_RefChr01g000600	0.760213	0	0	0	0	0	0	0
AmaTu_RefChr01g000610	0.760213	0	1.01122	0.829952	7.07577	11.3916	0	0
AmaTu_RefChr01g000740	0	0	0	0	0	0	0	1.95741
AmaTu_RefChr01g000750	0	0	0	0	1.17929	0	0	0.978706
AmaTu_RefChr01g000770	0	0	1.01122	0	0	0	0	0
AmaTu_RefChr01g000790	1.52043	0	1.01122	0	0	0	1.253	0
AmaTu_RefChr01g000800	0.760213	0	0	1.6599	0	2.53147	0	0
AmaTu_RefChr01g000810	0.760213	0	0	0	0	0	0	0
AmaTu_RefChr01g000820	1.52043	0	3.03366	0	0	0	0	0
AmaTu_RefChr01g000830	1.52043	0	1.01122	0	0	0	0	0
AmaTu_RefChr01g000840	0.760213	1.93624	0	3.31981	1.17929	1.26574	3.75901	0
AmaTu_RefChr01g000860	0	0	0	0.829952	0	0	0	0
AmaTu_RefChr01g000890	0.760213	0	0	0	0	0	0	2.93612
AmaTu_RefChr01g000960	2.28064	0	1.01122	0	4.71718	1.26574	0	0
AmaTu_RefChr01g000970	0.760213	0	0	0	0	0	1.253	0.978706
AmaTu_RefChr01g000990	3.04085	0	0	0	1.17929	2.53147	0	0
AmaTu_RefChr01g001010	0.760213	0	0	0	0	1.26574	0	0
AmaTu_RefChr01g001020	0.760213	0	0	0	0	0	0	0
AmaTu_RefChr01g001030	0.760213	1.93624	0	0	0	0	0	0
AmaTu_RefChr01g001040	1.52043	0	2.02244	0	1.17929	0	0	0
AmaTu_RefChr01g001060	3.04085	0.968122	1.01122	1.6599	1.17929	0	3.75901	7.82965
AmaTu_RefChr01g001070	0.760213	0.968122	0	0	5.89647	3.79721	0	0
AmaTu_RefChr01g001100	0	1.93624	1.01122	0	0	1.26574	0	0
AmaTu_RefChr01g001140	1.52043	0	1.01122	1.6599	1.17929	0	0	3.91483
AmaTu_RefChr01g001160	9.88277	6.77685	56.6282	9.95942	4.71718	1.26574	2.50601	0.978706
AmaTu_RefChr01g001170	1684.63	1002.01	1062.79	1309.66	1857.39	2141.63	1194.11	2366.51
AmaTu_RefChr01g001180	2.28064	0.968122	1.01122	0	1.17929	0	1.253	0.978706
AmaTu_RefChr01g001190	0	0	1.01122	0	0	0	0	0
AmaTu_RefChr01g001200	3.04085	2.90437	16.1795	1.6599	7.07577	6.32868	2.50601	3.91483
AmaTu_RefChr01g001210	0	0	0	0	1.17929	0	1.253	0
AmaTu_RefChr01g001220	0.760213	0	0	1.6599	0	3.79721	0	0
AmaTu_RefChr01g001230	0	0	0	0	5.89647	12.6574	1.253	2.93612
AmaTu_RefChr01g001300	68.4192	66.8004	23.258	47.3073	60.144	34.1749	75.1803	35.2334
AmaTu_RefChr01g001310	0	0	1.01122	0	0	0	0	0
AmaTu_RefChr01g001330	0	0	2.02244	0	1.17929	0	0	0
AmaTu_RefChr01g001360	4.56128	2.90437	3.03366	0	0	0	0	0
AmaTu_RefChr01g001380	5.32149	1.93624	10.1122	2.48986	12.9722	11.3916	5.01202	4.89353
AmaTu_RefChr01g001400	0	0	1.01122	0	0	1.26574	0	0
AmaTu_RefChr01g001420	0	0	2.02244	0	1.17929	0	0	0
AmaTu_RefChr01g001440	5.32149	1.93624	0	3.31981	7.07577	5.06295	6.26502	3.91483
AmaTu_RefChr01g001470	0	0	0	0	1.17929	0	0	0
AmaTu_RefChr01g001500	0	0	1.01122	0	0	2.53147	0	0
AmaTu_RefChr01g001540	1.52043	0.968122	0	1.6599	1.17929	0	0	0
AmaTu_RefChr01g001550	0.760213	1.93624	0	0	2.35859	0	0	0.978706
AmaTu_RefChr01g001560	0	0	0	0	0	1.26574	0	0
AmaTu_RefChr01g001570	0	0	0	3.31981	2.35859	0	1.253	0
AmaTu_RefChr01g001580	0	0	4.04487	5.80966	5.89647	0	1.253	0
AmaTu_RefChr01g001590	2.28064	2.90437	0	0	0	0	0	0
AmaTu_RefChr01g001600	9.88277	12.5856	2.02244	4.14976	0	0	0	0
AmaTu_RefChr01g001610	0	0	0	0	0	0	0	0.978706
AmaTu_RefChr01g001630	0	0	3.03366	0	18.8687	22.7833	0	0.978706
AmaTu_RefChr01g001640	0	0	1.01122	0	0	0	0	0
AmaTu_RefChr01g001660	3.80107	3.87249	1.01122	0	0	0	1.253	0
AmaTu_RefChr01g001680	2.28064	0	1.01122	0	1.17929	0	1.253	0
AmaTu_RefChr01g001690	0	0	0	0	1.17929	0	0	0
AmaTu_RefChr01g001700	2.28064	0.968122	2.02244	0.829952	2.35859	0	0	0.978706
AmaTu_RefChr01g001710	0	0.968122	3.03366	2.48986	0	1.26574	1.253	1.95741
AmaTu_RefChr01g001720	0.760213	6.77685	1.01122	2.48986	0	1.26574	1.253	0
AmaTu_RefChr01g001730	0.760213	0	0	0	0	0	0	0
AmaTu_RefChr01g001740	0.760213	0	0	0	0	0	0	0.978706
AmaTu_RefChr01g001750	0.760213	0	0	0	0	1.26574	0	0
AmaTu_RefChr01g001760	0	0	0	0.829952	0	0	0	0.978706
AmaTu_RefChr01g001810	1.52043	0	0	0	0	0	3.75901	0
AmaTu_RefChr01g001820	0	0	0	0	2.35859	0	0	0
AmaTu_RefChr01g001830	3.80107	2.90437	1.01122	4.97971	3.53788	0	2.50601	1.95741
AmaTu_RefChr01g001840	1.52043	1.93624	2.02244	5.80966	4.71718	0	1.253	0.978706
AmaTu_RefChr01g001850	5.32149	0	0	1.6599	1.17929	1.26574	1.253	0
AmaTu_RefChr01g001860	0	0	0	0.829952	1.17929	0	0	0
AmaTu_RefChr01g001890	0	0	0	0	1.17929	0	0	0
AmaTu_RefChr01g001920	0.760213	0.968122	3.03366	1.6599	3.53788	0	1.253	2.93612
AmaTu_RefChr01g001950	0	0	0	0	2.35859	0	0	0
AmaTu_RefChr01g001970	0	0.968122	1.01122	0.829952	0	0	3.75901	2.93612
AmaTu_RefChr01g001990	0	0.968122	2.02244	2.48986	7.07577	0	2.50601	0
AmaTu_RefChr01g002010	0	1.93624	0	2.48986	0	1.26574	1.253	0.978706
AmaTu_RefChr01g002020	3.04085	0	9.10097	4.14976	1.17929	0	2.50601	0.978706
AmaTu_RefChr01g002030	2.28064	0	0	0	0	1.26574	0	0
AmaTu_RefChr01g002040	0	0	1.01122	0	0	1.26574	1.253	0.978706
AmaTu_RefChr01g002050	44.8526	37.7568	46.5161	24.8986	51.889	69.6155	40.0962	58.7224
AmaTu_RefChr01g002080	0.760213	0.968122	0	1.6599	1.17929	2.53147	0	0.978706
AmaTu_RefChr01g002090	3.80107	0	0	0	3.53788	0	0	0
AmaTu_RefChr01g002100	0	0	1.01122	0	0	0	0	0
AmaTu_RefChr01g002140	1.52043	3.87249	6.06731	2.48986	0	0	0	0.978706
AmaTu_RefChr01g002150	0	0	1.01122	0	0	0	0	0
AmaTu_RefChr01g002160	2.28064	0	0	1.6599	0	0	0	4.89353
AmaTu_RefChr01g002170	1.52043	0	1.01122	0	0	0	2.50601	0
AmaTu_RefChr01g002180	0.760213	0	1.01122	0	0	1.26574	1.253	0
AmaTu_RefChr01g002190	0	3.87249	0	0	1.17929	0	1.253	0.978706
AmaTu_RefChr01g002200	1.52043	0	0	0	0	0	0	1.95741
AmaTu_RefChr01g002210	1.52043	0	1.01122	0	1.17929	0	0	0
AmaTu_RefChr01g002220	0	0	0	0.829952	0	0	0	0
AmaTu_RefChr01g002250	0	0	0	0	1.17929	3.79721	0	0
AmaTu_RefChr01g002260	1.52043	0.968122	0	1.6599	0	0	0	4.89353
AmaTu_RefChr01g002270	12.1634	7.74498	1.01122	3.31981	0	5.06295	5.01202	13.7019
AmaTu_RefChr01g002280	4.56128	0	1.01122	1.6599	3.53788	0	0	4.89353
AmaTu_RefChr01g002290	0	1.93624	0	1.6599	0	0	0	1.95741
AmaTu_RefChr01g002300	0.760213	0	1.01122	0	0	1.26574	0	0
AmaTu_RefChr01g002310	0	0	0	0	2.35859	0	0	2.93612
AmaTu_RefChr01g002320	3.80107	2.90437	117.301	0	0	0	13.7831	7.82965
AmaTu_RefChr01g002330	0	0	1.01122	0	0	0	0	0
AmaTu_RefChr01g002370	2.28064	0.968122	0	1.6599	0	1.26574	2.50601	1.95741
AmaTu_RefChr01g002380	0	0.968122	1.01122	0	0	3.79721	0	1.95741
AmaTu_RefChr01g002390	0	1.93624	2.02244	0	0	0	1.253	5.87224
AmaTu_RefChr01g002400	0	0	6.06731	1.6599	0	1.26574	0	4.89353
AmaTu_RefChr01g002410	0	0	1.01122	2.48986	0	2.53147	0	0
AmaTu_RefChr01g002420	7.60213	0	1.01122	1.6599	4.71718	2.53147	0	0.978706
AmaTu_RefChr01g002450	0	0	2.02244	2.48986	0	0	0	0.978706
AmaTu_RefChr01g002460	0	0.968122	0	1.6599	0	0	0	0
AmaTu_RefChr01g002470	0	0	1.01122	2.48986	1.17929	5.06295	1.253	0
AmaTu_RefChr01g002480	0	3.87249	1.01122	3.31981	1.17929	2.53147	1.253	11.7445
AmaTu_RefChr01g002490	0	0	0	0.829952	0	0	0	0
AmaTu_RefChr01g002520	0.760213	3.87249	0	0	0	0	0	3.91483
AmaTu_RefChr01g002530	0.760213	0	1.01122	0.829952	0	0	0	0
AmaTu_RefChr01g002590	0.760213	0.968122	5.05609	0.829952	2.35859	1.26574	1.253	0
AmaTu_RefChr01g002600	4.56128	5.80873	0	0.829952	2.35859	0	3.75901	4.89353
AmaTu_RefChr01g002610	2.28064	1.93624	0	0	0	0	0	0
AmaTu_RefChr01g002620	0	0	0	0	3.53788	8.86015	0	0
AmaTu_RefChr01g002630	0	0	0	0	1.17929	0	1.253	0.978706
AmaTu_RefChr01g002640	0.760213	0	0	0.829952	0	0	0	0
AmaTu_RefChr01g002670	11.4032	8.7131	4.04487	1.6599	0	3.79721	11.277	24.4677
AmaTu_RefChr01g002680	0	0	0	1.6599	0	0	0	0
AmaTu_RefChr01g002690	0	1.93624	0	0	0	0	0	0
AmaTu_RefChr01g002710	0.760213	9.68122	1.01122	4.97971	0	6.32868	10.024	7.82965
AmaTu_RefChr01g002730	22.0462	15.49	1.01122	9.95942	1.17929	1.26574	27.5661	0
AmaTu_RefChr01g002760	2.28064	0.968122	1.01122	0.829952	2.35859	1.26574	0	0
AmaTu_RefChr01g002770	1.52043	0	8.08975	8.29952	0	0	3.75901	0.978706
AmaTu_RefChr01g002780	0	0.968122	0	0	0	0	0	0
AmaTu_RefChr01g002790	2.28064	0.968122	0	0.829952	1.17929	2.53147	0	2.93612
AmaTu_RefChr01g002810	2.28064	2.90437	1.01122	0	2.35859	1.26574	0	0
AmaTu_RefChr01g002850	4.56128	3.87249	0	5.80966	1.17929	0	10.024	2.93612
AmaTu_RefChr01g002860	0	0	0	0.829952	0	0	1.253	5.87224
AmaTu_RefChr01g002870	8.36234	1.93624	6.06731	0.829952	2.35859	2.53147	5.01202	0
AmaTu_RefChr01g002890	0	0	5.05609	0.829952	0	0	0	0.978706
AmaTu_RefChr01g002910	1.52043	1.93624	0	0.829952	0	1.26574	0	0.978706
AmaTu_RefChr01g002920	2.28064	0	1.01122	5.80966	4.71718	10.1259	0	4.89353
AmaTu_RefChr01g002930	0	0	0	0.829952	0	0	0	0
AmaTu_RefChr01g002970	0	0	1.01122	0	0	0	0	0.978706
AmaTu_RefChr01g002980	1.52043	0	1.01122	0	3.53788	1.26574	0	0.978706
AmaTu_RefChr01g002990	0.760213	0	0	0	149.77	212.644	0	0
AmaTu_RefChr01g003010	0.760213	0	0	0	0	0	0	0
AmaTu_RefChr01g003020	0	0	1.01122	1.6599	1.17929	0	0	0
AmaTu_RefChr01g003030	0	0.968122	0	0	0	0	0	0
AmaTu_RefChr01g003050	0.760213	0	7.07853	0	0	0	0	0
AmaTu_RefChr01g003070	1.52043	3.87249	0	6.63962	1.17929	0	5.01202	1.95741
AmaTu_RefChr01g003090	0	0	1.01122	0	1.17929	0	0	0
AmaTu_RefChr01g003100	4.56128	0	38.4263	6.63962	4.71718	7.59442	1.253	9.78706
AmaTu_RefChr01g003110	0	0	0	0.829952	1.17929	0	1.253	0
AmaTu_RefChr01g003120	0	0.968122	1.01122	0	2.35859	0	0	0
AmaTu_RefChr01g003130	1.52043	0	1.01122	0	0	0	0	0
AmaTu_RefChr01g003140	3.04085	3.87249	2.02244	11.6193	0	0	6.26502	0
AmaTu_RefChr01g003150	0	0	1.01122	0	0	0	2.50601	0
AmaTu_RefChr01g003170	0	0	0	0	0	0	1.253	0
AmaTu_RefChr01g003180	3.04085	0.968122	0	4.97971	1.17929	0	17.5421	0.978706
AmaTu_RefChr01g003190	3.80107	0.968122	2.02244	0.829952	0	0	0	1.95741
AmaTu_RefChr01g003210	0.760213	0	0	0	0	0	0	0
AmaTu_RefChr01g003280	0	0	0	0	1.17929	0	0	0
AmaTu_RefChr01g003320	0	0	0	1.6599	0	0	0	0
AmaTu_RefChr01g003330	0	0	1.01122	0	3.53788	0	0	0.978706
AmaTu_RefChr01g003340	0	2.90437	0	1.6599	0	0	2.50601	0
AmaTu_RefChr01g003350	16.7247	16.4581	11.1234	24.0686	8.25506	11.3916	11.277	6.85094
AmaTu_RefChr01g003370	0.760213	0	0	0	0	0	0	0.978706
AmaTu_RefChr01g003380	2.28064	1.93624	0	0.829952	1.17929	0	0	0
AmaTu_RefChr01g003390	82.103	76.4816	1.01122	223.257	0	0	1061.3	298.505
AmaTu_RefChr01g003400	41.0515	18.3943	97.077	73.8657	69.5784	62.0211	159.132	41.1057
AmaTu_RefChr01g003410	0	0	3.03366	2.48986	5.89647	7.59442	2.50601	3.91483
AmaTu_RefChr01g003430	12.1634	3.87249	1.01122	12.4493	3.53788	1.26574	13.7831	2.93612
AmaTu_RefChr01g003440	4.56128	0	1.01122	2.48986	5.89647	6.32868	0	0.978706
AmaTu_RefChr01g003450	5.32149	0.968122	3.03366	0	2.35859	1.26574	0	0
AmaTu_RefChr01g003470	0	0	1.01122	0	0	0	0	0
AmaTu_RefChr01g003480	5.32149	0	2.02244	3.31981	1.17929	0	0	1.95741
AmaTu_RefChr01g003490	5.32149	0	34.3814	3.31981	3.53788	6.32868	0	3.91483
AmaTu_RefChr01g003500	0	0	0	1.6599	0	1.26574	0	0
AmaTu_RefChr01g003540	1.52043	0	0	0	0	0	0	3.91483
AmaTu_RefChr01g003550	0.760213	0	2.02244	0	0	0	0	0
AmaTu_RefChr01g003560	0	0	3.03366	0	0	0	0	0
AmaTu_RefChr01g003570	1.52043	0	0	0.829952	0	0	0	1.95741
AmaTu_RefChr01g003580	5.32149	0	3.03366	5.80966	1.17929	0	5.01202	2.93612
AmaTu_RefChr01g003590	0.760213	0.968122	15.1683	6.63962	17.6894	12.6574	0	0
AmaTu_RefChr01g003600	0	0	1.01122	0	1.17929	0	0	0
AmaTu_RefChr01g003620	0	0.968122	0	0.829952	0	0	3.75901	0
AmaTu_RefChr01g003630	1.52043	0	0	4.97971	1.17929	1.26574	1.253	2.93612
AmaTu_RefChr01g003640	2.28064	3.87249	5.05609	4.14976	0	1.26574	2.50601	0.978706
AmaTu_RefChr01g003650	8.36234	7.74498	3.03366	5.80966	0	2.53147	8.77103	2.93612
AmaTu_RefChr01g003660	27.3677	19.3624	151.683	43.1575	120.288	145.56	165.397	77.3178
AmaTu_RefChr01g003670	0	0	2.02244	0	0	0	1.253	0
AmaTu_RefChr01g003680	0	0	1.01122	0	0	1.26574	0	0.978706
AmaTu_RefChr01g003690	0.760213	0	0	0	0	1.26574	0	0
AmaTu_RefChr01g003700	0	0	2.02244	0	1.17929	1.26574	0	1.95741
AmaTu_RefChr01g003720	0	0.968122	0	2.48986	2.35859	0	0	0
AmaTu_RefChr01g003730	6.0817	1.93624	1.01122	0.829952	0	1.26574	2.50601	0
AmaTu_RefChr01g003740	0	0	1.01122	0.829952	0	1.26574	1.253	0
AmaTu_RefChr01g003750	0	0	86.9648	11.6193	0	0	1.253	15.6593
AmaTu_RefChr01g003760	0	1.93624	0	0	0	0	0	0
AmaTu_RefChr01g003770	2.28064	0	0	0	0	0	0	0
AmaTu_RefChr01g003790	0.760213	0	0	0	0	0	0	2.93612
AmaTu_RefChr01g003800	0.760213	1.93624	3.03366	0	0	0	0	0.978706
AmaTu_RefChr01g003810	2.28064	0	0	0	1.17929	0	0	0
AmaTu_RefChr01g003830	0.760213	0	1.01122	0	0	0	0	0
AmaTu_RefChr01g003840	3.04085	0	1.01122	0	0	0	2.50601	0
AmaTu_RefChr01g003860	0	0	0	0	0	0	0	1.95741
AmaTu_RefChr01g003870	2.28064	0	7.07853	0	0	0	0	0
AmaTu_RefChr01g003880	0	0	0	0	2.35859	2.53147	0	0
AmaTu_RefChr01g003890	0	0	1.01122	0	0	0	0	0
AmaTu_RefChr01g003900	0	0	1.01122	0	0	0	0	0
AmaTu_RefChr01g003920	0	0.968122	2.02244	0.829952	0	0	0	0
AmaTu_RefChr01g003930	0.760213	0	0	0	1.17929	0	1.253	0.978706
AmaTu_RefChr01g003940	2.28064	14.5218	0	0.829952	0	0	0	0
AmaTu_RefChr01g003950	2.28064	0	1.01122	0	0	0	0	2.93612
AmaTu_RefChr01g003970	4.56128	0	3.03366	18.2589	1.17929	2.53147	6.26502	10.7658
AmaTu_RefChr01g003980	0	0	0	0.829952	0	0	0	0
AmaTu_RefChr01g003990	0.760213	0.968122	1.01122	0	0	0	1.253	7.82965
AmaTu_RefChr01g004000	0.760213	0	22.2468	2.48986	5.89647	2.53147	0	0
AmaTu_RefChr01g004010	0	0	0	0	1.17929	0	0	0
AmaTu_RefChr01g004040	6.84192	8.7131	2.02244	9.95942	3.53788	2.53147	8.77103	7.82965
AmaTu_RefChr01g004050	0	1.93624	0	0	1.17929	1.26574	0	0
AmaTu_RefChr01g004060	5.32149	0	0	0	0	0	0	0
AmaTu_RefChr01g004080	0	0.968122	0	0	0	0	0	0.978706
AmaTu_RefChr01g004090	0	0	1.01122	0	3.53788	0	0	0
AmaTu_RefChr01g004100	0	0.968122	0	0	0	0	0	0
AmaTu_RefChr01g004150	2.28064	0.968122	0	0.829952	2.35859	0	1.253	0
AmaTu_RefChr01g004160	3.80107	1.93624	2.02244	0	2.35859	6.32868	5.01202	0.978706
AmaTu_RefChr01g004190	0	0	0	0	0	0	0	0.978706
AmaTu_RefChr01g004220	0	1.93624	1.01122	4.97971	0	2.53147	0	0
AmaTu_RefChr01g004240	0	1.93624	0	4.14976	5.89647	6.32868	0	0
AmaTu_RefChr01g004260	25.087	43.5655	57.6395	39.0077	11.7929	17.7203	30.0721	13.7019
AmaTu_RefChr01g004270	1.52043	0	1.01122	0	0	0	0	0
AmaTu_RefChr01g004290	0	0	1.01122	0	0	0	0	0
AmaTu_RefChr01g004300	0.760213	0	0	0	0	0	0	0
AmaTu_RefChr01g004320	0	0	1.01122	0.829952	0	0	0	0
AmaTu_RefChr01g004390	3.04085	5.80873	4.04487	0.829952	5.89647	16.4546	0	0.978706
AmaTu_RefChr01g004400	1.52043	0	3.03366	2.48986	4.71718	2.53147	5.01202	0
AmaTu_RefChr01g004410	0.760213	0	0	0	0	0	0	0
AmaTu_RefChr01g004420	1.52043	0	0	0	0	0	0	0
AmaTu_RefChr01g004430	0	0	0	0.829952	0	1.26574	0	0
AmaTu_RefChr01g004440	3.04085	1.93624	0	0	0	0	0	1.95741
AmaTu_RefChr01g004450	0	3.87249	1.01122	0	8.25506	1.26574	0	0
AmaTu_RefChr01g004460	0	0	0	0	1.17929	1.26574	0	0
AmaTu_RefChr01g004470	0.760213	0	2.02244	1.6599	0	0	1.253	0
AmaTu_RefChr01g004480	0.760213	0	0	0	0	0	0	0
AmaTu_RefChr01g004490	0	0	0	3.31981	1.17929	0	0	0
AmaTu_RefChr01g004500	0.760213	0	5.05609	0	2.35859	7.59442	0	0.978706
AmaTu_RefChr01g004540	0.760213	0.968122	1.01122	0	2.35859	0	0	0
AmaTu_RefChr01g004550	0.760213	0	1.01122	0	0	0	0	0
AmaTu_RefChr01g004560	1.52043	1.93624	8.08975	0.829952	1.17929	0	1.253	0.978706
AmaTu_RefChr01g004570	1.52043	0.968122	12.1346	2.48986	1.17929	15.1888	6.26502	10.7658
AmaTu_RefChr01g004580	3.80107	1.93624	3.03366	1.6599	23.5859	7.59442	0	3.91483
AmaTu_RefChr01g004590	1.52043	2.90437	2.02244	4.14976	0	1.26574	0	0
AmaTu_RefChr01g004610	0	0	0	0	1.17929	0	0	0
AmaTu_RefChr01g004620	0.760213	1.93624	2.02244	1.6599	1.17929	1.26574	0	1.95741
AmaTu_RefChr01g004630	2.28064	5.80873	0	0.829952	1.17929	0	0	0
AmaTu_RefChr01g004640	0	0.968122	0	0	0	0	0	0.978706
AmaTu_RefChr01g004650	3.04085	0	1.01122	2.48986	0	0	0	0.978706
AmaTu_RefChr01g004660	0	0	0	0	15.3308	20.2518	7.51803	2.93612
AmaTu_RefChr01g004670	1.52043	1.93624	0	0.829952	0	0	1.253	0
AmaTu_RefChr01g004680	0	0	1.01122	5.80966	0	1.26574	0	0
AmaTu_RefChr01g004700	0	0	0	0.829952	0	0	0	0
AmaTu_RefChr01g004720	1.52043	0	0	0	0	2.53147	0	0
AmaTu_RefChr01g004740	0.760213	0	1.01122	0.829952	0	3.79721	0	0
AmaTu_RefChr01g004760	0	11.6175	0	2.48986	0	0	1.253	0
AmaTu_RefChr01g004800	0	0	0	0	0	0	2.50601	0
AmaTu_RefChr01g004810	0	1.93624	1.01122	0	0	1.26574	15.0361	13.7019
AmaTu_RefChr01g004830	0	0.968122	0	0	0	0	0	0
AmaTu_RefChr01g004840	0	0	1.01122	0	1.17929	0	0	0
AmaTu_RefChr01g004850	0.760213	0.968122	0	0	3.53788	1.26574	0	0
AmaTu_RefChr01g004860	0.760213	0.968122	0	0.829952	1.17929	5.06295	3.75901	0
AmaTu_RefChr01g004870	0.760213	1.93624	0	0.829952	0	1.26574	0	6.85094
AmaTu_RefChr01g004900	0	1.93624	3.03366	0	0	0	0	0
AmaTu_RefChr01g004910	0.760213	4.84061	34.3814	9.95942	9.43436	18.986	0	5.87224
AmaTu_RefChr01g004930	2.28064	0	0	0	0	0	0	0.978706
AmaTu_RefChr01g004950	0.760213	0.968122	0	0	2.35859	0	0	0
AmaTu_RefChr01g004960	0.760213	1.93624	0	0	0	3.79721	0	0
AmaTu_RefChr01g004970	0	0.968122	2.02244	1.6599	1.17929	1.26574	0	0
AmaTu_RefChr01g005040	0	0	0	0	0	0	0	0.978706
AmaTu_RefChr01g005050	0.760213	0.968122	1.01122	2.48986	1.17929	0	0	1.95741
AmaTu_RefChr01g005060	0	0.968122	0	0	0	0	0	0
AmaTu_RefChr01g005100	0	0	0	0	1.17929	0	0	0
AmaTu_RefChr01g005120	0.760213	0	0	1.6599	0	0	2.50601	0
AmaTu_RefChr01g005130	2.28064	0	0	0.829952	0	0	0	0
AmaTu_RefChr01g005200	3.04085	0	0	0	4.71718	7.59442	0	1.95741
AmaTu_RefChr01g005240	0	0	2.02244	0.829952	0	0	0	0.978706
AmaTu_RefChr01g005290	1.52043	4.84061	1.01122	0	1.17929	1.26574	1.253	0.978706
AmaTu_RefChr01g005310	21.286	47.438	9.10097	15.7691	9.43436	3.79721	2.50601	1.95741
AmaTu_RefChr01g005360	0.760213	1.93624	0	0.829952	1.17929	0	0	1.95741
AmaTu_RefChr01g005380	44.0924	7.74498	4.04487	4.97971	35.3788	34.1749	2.50601	6.85094
AmaTu_RefChr01g005390	0	0	0	0.829952	0	0	0	0
AmaTu_RefChr01g005410	19.0053	0	2.02244	3.31981	2.35859	1.26574	0	4.89353
AmaTu_RefChr01g005420	0	0.968122	0	0	0	0	0	0
AmaTu_RefChr01g005450	1.52043	0.968122	1.01122	0	0	0	0	0
AmaTu_RefChr01g005460	0.760213	0	1.01122	0	0	0	0	1.95741
AmaTu_RefChr01g005470	16.7247	24.2031	3.03366	14.9391	7.07577	6.32868	3.75901	8.80836
AmaTu_RefChr01g005490	4.56128	4.84061	3.03366	2.48986	1.17929	3.79721	1.253	0
AmaTu_RefChr01g005500	6.84192	5.80873	0	3.31981	0	0	5.01202	1.95741
AmaTu_RefChr01g005520	0.760213	0	0	0	1.17929	0	0	0
AmaTu_RefChr01g005530	0.760213	0	0	0	0	0	0	0
AmaTu_RefChr01g005540	0.760213	0	1.01122	0	0	0	0	0
AmaTu_RefChr01g005550	0	0	0	0.829952	0	0	0	0.978706
AmaTu_RefChr01g005560	0.760213	0	3.03366	3.31981	0	3.79721	2.50601	4.89353
AmaTu_RefChr01g005570	0	1.93624	0	0	0	0	2.50601	0
AmaTu_RefChr01g005590	1.52043	0	0	0	0	0	2.50601	0
AmaTu_RefChr01g005610	6.0817	0	1.01122	0	1.17929	0	0	1.95741
AmaTu_RefChr01g005690	0.760213	2.90437	0	0.829952	7.07577	1.26574	2.50601	0
AmaTu_RefChr01g005700	0	0	0	0	0	0	23.8071	0
AmaTu_RefChr01g005760	0	0	1.01122	0	0	0	0	0
AmaTu_RefChr01g005780	0	0	0	0	0	0	0	0.978706
AmaTu_RefChr01g005790	48.6536	88.0991	36.4039	134.452	30.6617	40.5036	68.9153	36.2121
AmaTu_RefChr01g005800	1.52043	0	3.03366	0	0	0	0	0
AmaTu_RefChr01g005810	678.11	14.5218	8.08975	18.2589	563.703	677.169	26.3131	124.296
AmaTu_RefChr01g005820	2.28064	0	0	0.829952	0	0	0	0
AmaTu_RefChr01g005830	3.04085	5.80873	4.04487	8.29952	5.89647	2.53147	6.26502	9.78706
AmaTu_RefChr01g005850	0	0	1.01122	0	0	0	0	0
AmaTu_RefChr01g005860	0.760213	0	0	0	4.71718	0	0	0.978706
AmaTu_RefChr01g005880	0.760213	0	0	1.6599	2.35859	0	2.50601	0
AmaTu_RefChr01g005920	1.52043	0	5.05609	4.14976	0	5.06295	1.253	10.7658
AmaTu_RefChr01g005930	0	0	0	2.48986	0	2.53147	0	0.978706
AmaTu_RefChr01g005940	0	0	2.02244	0	0	0	0	0.978706
AmaTu_RefChr01g005950	0	1.93624	0	0	0	0	0	0
AmaTu_RefChr01g005960	3.80107	1.93624	0	4.97971	2.35859	1.26574	0	0.978706
AmaTu_RefChr01g005970	0	0	0	0.829952	0	0	0	0
AmaTu_RefChr01g005990	0.760213	0	0	0	0	0	0	0
AmaTu_RefChr01g006030	0	0	1.01122	0	0	0	0	0.978706
AmaTu_RefChr01g006050	0	0	3.03366	0	0	6.32868	0	0
AmaTu_RefChr01g006060	1.52043	0	0	0	0	0	0	0
AmaTu_RefChr01g006080	0	0	1.01122	0	1.17929	1.26574	1.253	0
AmaTu_RefChr01g006090	0	0	1.01122	1.6599	0	0	0	0
AmaTu_RefChr01g006100	10.643	5.80873	4.04487	3.31981	5.89647	1.26574	7.51803	4.89353
AmaTu_RefChr01g006110	0	2.90437	12.1346	31.5382	8.25506	1.26574	2.50601	1.95741
AmaTu_RefChr01g006130	0	0	0	3.31981	0	0	0	0
AmaTu_RefChr01g006140	0	0	1.01122	2.48986	0	0	0	0
AmaTu_RefChr01g006150	0.760213	0	1.01122	0	0	0	0	0.978706
AmaTu_RefChr01g006180	0	0.968122	3.03366	0	0	1.26574	0	0
AmaTu_RefChr01g006190	0.760213	0	0	0	2.35859	0	0	0
AmaTu_RefChr01g006210	6.0817	3.87249	1.01122	0	0	0	1.253	0.978706
AmaTu_RefChr01g006240	5.32149	0	0	3.31981	2.35859	1.26574	2.50601	5.87224
AmaTu_RefChr01g006250	9.12256	11.6175	4.04487	13.2792	0	0	6.26502	0
AmaTu_RefChr01g006260	1.52043	5.80873	2.02244	6.63962	7.07577	2.53147	6.26502	5.87224
AmaTu_RefChr01g006290	0	0	0	0	1.17929	0	0	0
AmaTu_RefChr01g006300	0	0.968122	3.03366	0	1.17929	0	1.253	1.95741
AmaTu_RefChr01g006320	1.52043	0.968122	7.07853	0.829952	1.17929	1.26574	0	2.93612
AmaTu_RefChr01g006330	2.28064	0.968122	1.01122	0	1.17929	0	0	0
AmaTu_RefChr01g006340	0	0	0	0	0	0	0	0.978706
AmaTu_RefChr01g006370	0	2.90437	0	0	0	0	0	0.978706
AmaTu_RefChr01g006380	0	0	1.01122	0.829952	0	0	0	2.93612
AmaTu_RefChr01g006390	0	0	0	0	3.53788	0	0	0
AmaTu_RefChr01g006420	4.56128	0	0	2.48986	0	0	0	0.978706
AmaTu_RefChr01g006430	5.32149	1.93624	4.04487	2.48986	4.71718	7.59442	5.01202	8.80836
AmaTu_RefChr01g006440	3.04085	1.93624	3.03366	4.14976	0	0	1.253	0
AmaTu_RefChr01g006470	0	0.968122	0	0.829952	0	0	0	0
AmaTu_RefChr01g006480	0.760213	1.93624	0	3.31981	0	3.79721	0	0
AmaTu_RefChr01g006530	3.04085	0.968122	7.07853	0	0	0	0	4.89353
AmaTu_RefChr01g006540	1.52043	0	1.01122	0.829952	0	3.79721	3.75901	1.95741
AmaTu_RefChr01g006560	2.28064	0	0	0.829952	1.17929	3.79721	1.253	1.95741
AmaTu_RefChr01g006580	0	0	0	0	0	0	0	4.89353
AmaTu_RefChr01g006590	0	1.93624	1.01122	0	0	1.26574	0	2.93612
AmaTu_RefChr01g006610	22.0462	2.90437	43.4824	23.2387	28.3031	20.2518	20.0481	12.7232
AmaTu_RefChr01g006620	0	0	0	0	0	3.79721	0	0
AmaTu_RefChr01g006660	17.4849	3.87249	0	0.829952	10.6137	7.59442	1.253	0.978706
AmaTu_RefChr01g006670	0.760213	0	12.1346	6.63962	4.71718	1.26574	1.253	1.95741
AmaTu_RefChr01g006680	0.760213	0	0	0	0	0	1.253	0
AmaTu_RefChr01g006690	0.760213	1.93624	1.01122	0	0	0	0	0
AmaTu_RefChr01g006710	0	0.968122	2.02244	0	0	0	0	0
AmaTu_RefChr01g006720	2.28064	0	0	2.48986	2.35859	0	0	0
AmaTu_RefChr01g006730	0.760213	0	4.04487	0.829952	1.17929	0	0	0
AmaTu_RefChr01g006740	4.56128	3.87249	4.04487	1.6599	0	0	3.75901	0
AmaTu_RefChr01g006750	1.52043	0.968122	0	0	0	0	0	0
AmaTu_RefChr01g006760	289.641	750.295	216.401	61.4164	51.889	106.322	410.986	229.017
AmaTu_RefChr01g006770	2.28064	0	5.05609	4.97971	0	0	0	1.95741
AmaTu_RefChr01g006780	0	0	3.03366	0	0	2.53147	0	0
AmaTu_RefChr01g006790	19.0053	64.8642	53.5946	67.2261	15.3308	7.59442	23.8071	88.0836
AmaTu_RefChr01g006830	6.0817	16.4581	2.02244	4.97971	0	0	1.253	6.85094
AmaTu_RefChr01g006860	2.28064	0	0	0.829952	0	0	2.50601	0
AmaTu_RefChr01g006870	3.80107	0.968122	0	0	2.35859	0	1.253	2.93612
AmaTu_RefChr01g006890	0	0.968122	0	0	0	0	0	0
AmaTu_RefChr01g006900	0	0	3.03366	0	0	2.53147	0	0
AmaTu_RefChr01g006920	0.760213	0	1.01122	0.829952	0	0	0	0
AmaTu_RefChr01g006930	0.760213	0	0	0.829952	0	0	0	0
AmaTu_RefChr01g006950	0	0	1.01122	0	0	0	1.253	1.95741
AmaTu_RefChr01g006960	1.52043	1.93624	0	0	0	0	0	0
AmaTu_RefChr01g007000	0	0	1.01122	0	0	0	0	0
AmaTu_RefChr01g007020	0	0	0	0	0	2.53147	0	0
AmaTu_RefChr01g007050	0	0	6.06731	0.829952	7.07577	3.79721	0	0
AmaTu_RefChr01g007070	3.80107	5.80873	26.2917	8.29952	7.07577	5.06295	0	0
AmaTu_RefChr01g007080	0	0	0	0	0	0	33.8311	40.127
AmaTu_RefChr01g007090	0	0.968122	0	0	0	0	0	1.95741
AmaTu_RefChr01g007100	8.36234	2.90437	0	0	0	0	2.50601	1.95741
AmaTu_RefChr01g007110	0	0	1.01122	0	2.35859	1.26574	0	2.93612
AmaTu_RefChr01g007120	0.760213	1.93624	1.01122	1.6599	3.53788	1.26574	0	5.87224
AmaTu_RefChr01g007130	0.760213	1.93624	1.01122	0.829952	0	0	1.253	13.7019
AmaTu_RefChr01g007150	0.760213	1.93624	0	0	0	0	0	0
AmaTu_RefChr01g007160	0	0	0	0.829952	0	0	0	0
AmaTu_RefChr01g007200	0	1.93624	1.01122	0	0	2.53147	1.253	3.91483
AmaTu_RefChr01g007210	0	0.968122	0	0	0	1.26574	0	0
AmaTu_RefChr01g007220	0.760213	0.968122	0	0	0	0	0	0
AmaTu_RefChr01g007230	2.28064	3.87249	1.01122	0.829952	2.35859	1.26574	0	1.95741
AmaTu_RefChr01g007240	0	0.968122	0	2.48986	0	0	0	0
AmaTu_RefChr01g007270	0.760213	1.93624	5.05609	5.80966	3.53788	1.26574	0	0.978706
AmaTu_RefChr01g007280	0.760213	0	1.01122	1.6599	0	3.79721	0	1.95741
AmaTu_RefChr01g007290	0	0	2.02244	0.829952	0	0	0	0
AmaTu_RefChr01g007310	0	0	0	0	0	0	1.253	0
AmaTu_RefChr01g007330	7.60213	4.84061	7.07853	3.31981	16.5101	13.9231	2.50601	1.95741
AmaTu_RefChr01g007340	1.52043	0	3.03366	0	0	0	0	0.978706
AmaTu_RefChr01g007350	7.60213	0	1.01122	2.48986	1.17929	1.26574	1.253	0
AmaTu_RefChr01g007360	2.28064	0	0	0	0	0	0	0
AmaTu_RefChr01g007370	3.04085	0	0	0	0	0	1.253	0.978706
AmaTu_RefChr01g007380	1.52043	0	1.01122	0	0	0	0	0
AmaTu_RefChr01g007390	0	0	0	0.829952	1.17929	0	1.253	4.89353
AmaTu_RefChr01g007400	0	0	0	0.829952	0	0	0	0
AmaTu_RefChr01g007410	0	0	1.01122	0	0	0	0	0
AmaTu_RefChr01g007450	0.760213	0	0	0	0	0	0	0
AmaTu_RefChr01g007460	0.760213	2.90437	0	0.829952	3.53788	0	0	5.87224
AmaTu_RefChr01g007520	0	0	1.01122	0	0	0	0	0
AmaTu_RefChr01g007530	0.760213	0.968122	0	0	1.17929	0	0	1.95741
AmaTu_RefChr01g007550	3.04085	2.90437	0	4.14976	2.35859	3.79721	7.51803	2.93612
AmaTu_RefChr01g007570	0	0	1.01122	4.97971	0	0	0	0
AmaTu_RefChr01g007580	0.760213	0	3.03366	0.829952	0	0	1.253	0
AmaTu_RefChr01g007590	1.52043	0	1.01122	0.829952	0	1.26574	0	0
AmaTu_RefChr01g007600	0	0	0	0	0	0	0	0.978706
AmaTu_RefChr01g007610	3.80107	0	1.01122	3.31981	0	2.53147	0	2.93612
AmaTu_RefChr01g007620	0	4.84061	1.01122	1.6599	2.35859	2.53147	6.26502	3.91483
AmaTu_RefChr01g007630	1.52043	12.5856	4.04487	9.95942	5.89647	6.32868	16.2891	10.7658
AmaTu_RefChr01g007650	18.2451	16.4581	52.5834	22.4087	9.43436	11.3916	3.75901	23.489
AmaTu_RefChr01g007660	4.56128	3.87249	13.1458	3.31981	1.17929	0	3.75901	4.89353
AmaTu_RefChr01g007670	0	0	4.04487	0.829952	0	0	0	0.978706
AmaTu_RefChr01g007680	0	0	0	0	0	0	1.253	0
AmaTu_RefChr01g007700	0	0.968122	1.01122	0	0	0	0	0
AmaTu_RefChr01g007720	0	0	6.06731	2.48986	152.129	221.504	0	0
AmaTu_RefChr01g007740	1.52043	1.93624	0	2.48986	1.17929	0	2.50601	1.95741
AmaTu_RefChr01g007770	2.28064	0	2.02244	0	0	0	0	0
AmaTu_RefChr01g007780	0.760213	0.968122	0	0	0	0	1.253	0
AmaTu_RefChr01g007830	0	3.87249	1.01122	1.6599	0	0	2.50601	4.89353
AmaTu_RefChr01g007850	0	0	47.5273	2.48986	5.89647	3.79721	1.253	0.978706
AmaTu_RefChr01g007860	0.760213	0.968122	0	3.31981	0	1.26574	0	0
AmaTu_RefChr01g007880	0	0	1.01122	0	1.17929	0	0	0
AmaTu_RefChr01g007910	0	0	0	0	0	0	0	0.978706
AmaTu_RefChr01g007940	0	0	0	0	0	0	2.50601	6.85094
AmaTu_RefChr01g007950	6.0817	0	1.01122	0	0	0	3.75901	0.978706
AmaTu_RefChr01g007960	1.52043	0	2.02244	4.14976	1.17929	0	0	0.978706
AmaTu_RefChr01g007970	3.04085	0.968122	12.1346	9.95942	12.9722	3.79721	6.26502	4.89353
AmaTu_RefChr01g007980	0	0	0	2.48986	0	0	0	0
AmaTu_RefChr01g008000	34.2096	28.0755	19.2132	34.858	17.6894	20.2518	60.1442	38.1695
AmaTu_RefChr01g008010	1.52043	0	0	1.6599	0	0	0	0
AmaTu_RefChr01g008040	62.3375	9.68122	1.01122	0	3.53788	1.26574	16.2891	3.91483
AmaTu_RefChr01g008050	2.28064	0	0	0	5.89647	2.53147	1.253	2.93612
AmaTu_RefChr01g008070	23.5666	2.90437	35.3927	14.1092	31.841	31.6434	5.01202	3.91483
AmaTu_RefChr01g008090	1.52043	0	0	0	0	0	0	0
AmaTu_RefChr01g008100	0	0	0	0.829952	0	0	0	0
AmaTu_RefChr01g008110	1.52043	0	2.02244	0	0	0	0	0.978706
AmaTu_RefChr01g008120	0	0.968122	1.01122	0	1.17929	0	0	0
AmaTu_RefChr01g008130	4.56128	1.93624	2.02244	9.12947	1.17929	2.53147	2.50601	0
AmaTu_RefChr01g008140	0	0	0	0.829952	0	0	0	0
AmaTu_RefChr01g008180	0	0	0	0	1.17929	0	0	0
AmaTu_RefChr01g008230	0	0	0	0.829952	0	3.79721	0	3.91483
AmaTu_RefChr01g008240	12.1634	19.3624	4.04487	0	1.17929	0	2.50601	0.978706
AmaTu_RefChr01g008260	1.52043	3.87249	1.01122	4.14976	1.17929	0	2.50601	11.7445
AmaTu_RefChr01g008270	2.28064	0	1.01122	2.48986	0	1.26574	1.253	1.95741
AmaTu_RefChr01g008280	0	0	3.03366	0	0	0	0	0
AmaTu_RefChr01g008300	4.56128	0	1.01122	0.829952	7.07577	1.26574	0	0
AmaTu_RefChr01g008320	2.28064	4.84061	1.01122	4.97971	0	2.53147	0	0.978706
AmaTu_RefChr01g008350	3.04085	2.90437	0	0	0	0	0	0
AmaTu_RefChr01g008360	0	0	0	0	0	3.79721	0	0
AmaTu_RefChr01g008380	0	0	1.01122	0	0	0	0	0
AmaTu_RefChr01g008390	0	0	0	0	0	1.26574	1.253	1.95741
AmaTu_RefChr01g008410	0	0	0	0	0	0	0	2.93612
AmaTu_RefChr01g008420	0	0	2.02244	0	0	0	0	0
AmaTu_RefChr01g008430	0	0	1.01122	0	0	0	0	0
AmaTu_RefChr01g008440	3.04085	0.968122	0	0	2.35859	2.53147	1.253	1.95741
AmaTu_RefChr01g008470	7.60213	5.80873	17.1907	1.6599	28.3031	22.7833	27.5661	8.80836
AmaTu_RefChr01g008480	1.52043	1.93624	0	1.6599	3.53788	0	8.77103	2.93612
AmaTu_RefChr01g008510	0.760213	0	3.03366	0	1.17929	0	0	0.978706
AmaTu_RefChr01g008580	0	0	0	0.829952	0	0	0	0
AmaTu_RefChr01g008590	0	0	3.03366	0.829952	1.17929	0	0	0
AmaTu_RefChr01g008600	0	0	0	0	0	0	0	0.978706
AmaTu_RefChr01g008630	3.04085	0	1.01122	0	0	0	0	0
AmaTu_RefChr01g008640	0	0	1.01122	0	0	0	0	0
AmaTu_RefChr01g008650	0	0	0	2.48986	0	0	0	0
AmaTu_RefChr01g008680	1.52043	0	0	0.829952	1.17929	0	0	0.978706
AmaTu_RefChr01g008690	1.52043	0.968122	0	0	0	0	0	0
AmaTu_RefChr01g008730	64.6181	112.302	40.4487	92.9546	71.937	87.3358	67.6623	36.2121
AmaTu_RefChr01g008740	3.04085	0	5.05609	0.829952	2.35859	3.79721	0	0
AmaTu_RefChr01g008750	0	2.90437	0	0	0	0	0	0
AmaTu_RefChr01g008760	0.760213	0	0	4.97971	1.17929	0	1.253	1.95741
AmaTu_RefChr01g008770	23.5666	26.1393	13.1458	23.2387	27.1238	13.9231	10.024	14.6806
AmaTu_RefChr01g008830	6.0817	18.3943	3.03366	0.829952	2.35859	3.79721	0	0.978706
AmaTu_RefChr01g008840	0.760213	0	2.02244	3.31981	1.17929	0	2.50601	0
AmaTu_RefChr01g008890	0	0	0	3.31981	3.53788	0	1.253	1.95741
AmaTu_RefChr01g008900	3.04085	0	0	0	0	0	0	1.95741
AmaTu_RefChr01g008920	15.2043	22.2668	5.05609	14.1092	14.1515	5.06295	16.2891	10.7658
AmaTu_RefChr01g008930	0	0	0	0	0	1.26574	0	0
AmaTu_RefChr01g008940	0	0	0	0	1.17929	0	0	0
AmaTu_RefChr01g008970	3.04085	0	0	2.48986	0	0	0	1.95741
AmaTu_RefChr01g008990	3.80107	9.68122	1.01122	0	1.17929	0	0	5.87224
AmaTu_RefChr01g009030	0.760213	2.90437	1.01122	0	0	0	0	0
AmaTu_RefChr01g009040	0	0.968122	0	3.31981	3.53788	3.79721	5.01202	2.93612
AmaTu_RefChr01g009050	1.52043	0	3.03366	4.97971	2.35859	2.53147	8.77103	5.87224
AmaTu_RefChr01g009150	0	0	0	0.829952	4.71718	5.06295	0	0
AmaTu_RefChr01g009170	1.52043	0.968122	0	0	1.17929	0	1.253	1.95741
AmaTu_RefChr01g009240	0	0	6.06731	0	0	0	0	0
AmaTu_RefChr01g009260	0.760213	0.968122	8.08975	0	0	1.26574	5.01202	0.978706
AmaTu_RefChr01g009270	1.52043	1.93624	1.01122	0	0	0	0	0
AmaTu_RefChr01g009290	8.36234	3.87249	8.08975	9.95942	7.07577	0	20.0481	5.87224
AmaTu_RefChr01g009310	11.4032	3.87249	0	0	1.17929	2.53147	3.75901	0
AmaTu_RefChr01g009330	3.04085	0	1.01122	0	1.17929	0	0	0
AmaTu_RefChr01g009340	0	0	2.02244	0	0	0	0	0
AmaTu_RefChr01g009350	0	0	2.02244	0	0	0	0	0
AmaTu_RefChr01g009360	0	0	0	0	0	2.53147	1.253	0
AmaTu_RefChr01g009370	0	0.968122	0	0	0	0	0	0
AmaTu_RefChr01g009400	1.52043	0.968122	0	3.31981	0	0	1.253	3.91483
AmaTu_RefChr01g009410	2.28064	0.968122	3.03366	0.829952	0	0	3.75901	0.978706
AmaTu_RefChr01g009460	304.085	29.0437	82.9199	209.148	298.362	258.21	5.01202	31.3186
AmaTu_RefChr01g009470	28.8881	5.80873	4.04487	3.31981	18.8687	15.1888	18.7951	99.828
AmaTu_RefChr01g009480	0	0	2.02244	0.829952	0	0	0	0
AmaTu_RefChr01g009490	22.8064	5.80873	6.06731	21.5788	84.9092	69.6155	63.9033	58.7224
AmaTu_RefChr01g009530	0	0	0	4.14976	0	0	0	0
AmaTu_RefChr01g009570	0	0	0	0.829952	0	0	0	0
AmaTu_RefChr01g009580	0	0	1.01122	0	0	0	0	0
AmaTu_RefChr01g009590	1.52043	0	0	0	0	0	0	0.978706
AmaTu_RefChr01g009650	9.12256	0	18.2019	4.14976	55.4268	93.6645	0	3.91483
AmaTu_RefChr01g009670	0.760213	0	0	0	0	0	0	0
AmaTu_RefChr01g009680	0	0	1.01122	2.48986	1.17929	0	0	0
AmaTu_RefChr01g009710	2.28064	0.968122	0	0.829952	0	0	0	2.93612
AmaTu_RefChr01g009720	0	0.968122	2.02244	0	2.35859	2.53147	3.75901	0
AmaTu_RefChr01g009740	1.52043	0	2.02244	0	0	0	0	0.978706
AmaTu_RefChr01g009750	0	1.93624	0	1.6599	0	0	0	2.93612
AmaTu_RefChr01g009760	0	0.968122	0	0	0	0	0	0
AmaTu_RefChr01g009810	0	0	2.02244	0	0	0	0	0
AmaTu_RefChr01g009820	1.52043	0	0	0	0	0	0	0.978706
AmaTu_RefChr01g009850	6.0817	4.84061	0	7.46957	2.35859	0	13.7831	1.95741
AmaTu_RefChr01g009860	0	0	1.01122	0	0	0	0	0.978706
AmaTu_RefChr01g009930	0.760213	0.968122	0	1.6599	1.17929	0	5.01202	0
AmaTu_RefChr01g009980	0	0.968122	0	0	0	0	0	0
AmaTu_RefChr01g009990	0	0.968122	1.01122	0.829952	0	5.06295	0	0.978706
AmaTu_RefChr01g010050	3.04085	0	4.04487	0	1.17929	1.26574	2.50601	0
AmaTu_RefChr01g010070	3.80107	0	3.03366	0	5.89647	5.06295	0	0.978706
AmaTu_RefChr01g010090	3.80107	15.49	6.06731	4.14976	2.35859	1.26574	5.01202	2.93612
AmaTu_RefChr01g010100	178.65	344.651	82.9199	110.384	127.364	179.735	152.867	311.229
AmaTu_RefChr01g010110	0	0.968122	1.01122	4.14976	0	0	1.253	0
AmaTu_RefChr01g010160	0	0	0	0	0	1.26574	0	0
AmaTu_RefChr01g010200	0	0	2.02244	1.6599	0	0	0	0
AmaTu_RefChr01g010210	0	0	0	0	1.17929	0	0	0
AmaTu_RefChr01g010220	0	0	0	0	4.71718	1.26574	0	0
AmaTu_RefChr01g010290	1.52043	0	0	0	1.17929	0	0	0
AmaTu_RefChr01g010300	0.760213	0	3.03366	8.29952	1.17929	1.26574	2.50601	1.95741
AmaTu_RefChr01g010310	2.28064	0	0	0	0	0	2.50601	0
AmaTu_RefChr01g010360	0	0	0	0	3.53788	0	0	0
AmaTu_RefChr01g010370	0	0.968122	0	0	0	1.26574	0	0
AmaTu_RefChr01g010380	0.760213	0	5.05609	2.48986	2.35859	2.53147	0	1.95741
AmaTu_RefChr01g010390	0	0	0	0	0	1.26574	0	0
AmaTu_RefChr01g010440	0.760213	0	0	0.829952	0	0	0	0
AmaTu_RefChr01g010510	0	0	1.01122	0	0	0	1.253	4.89353
AmaTu_RefChr01g010530	0	0.968122	0	0	0	0	0	0
AmaTu_RefChr01g010580	0	1.93624	3.03366	0	5.89647	0	0	4.89353
AmaTu_RefChr01g010610	28.8881	4.84061	7.07853	4.14976	4.71718	7.59442	0	69.4881
AmaTu_RefChr01g010620	0	0	0	0	1.17929	0	0	0
AmaTu_RefChr01g010680	0	0.968122	4.04487	2.48986	3.53788	0	0	0
AmaTu_RefChr01g010710	0	0	4.04487	0.829952	3.53788	1.26574	0	1.95741
AmaTu_RefChr01g010740	0	0	2.02244	0	0	0	0	0
AmaTu_RefChr01g010750	0	2.90437	0	0	0	0	0	0
AmaTu_RefChr01g010770	6.0817	0	0	4.14976	0	1.26574	2.50601	2.93612
AmaTu_RefChr01g010780	57.016	38.7249	34.3814	55.6068	28.3031	15.1888	50.1202	79.2752
AmaTu_RefChr01g010790	0.760213	0.968122	0	4.14976	1.17929	0	1.253	0
AmaTu_RefChr01g010800	3.04085	0	0	0	9.43436	2.53147	0	0
AmaTu_RefChr01g010820	0	0	1.01122	0	0	0	0	0
AmaTu_RefChr01g010830	2.28064	0	0	0	2.35859	0	2.50601	0
AmaTu_RefChr01g010900	1.52043	1.93624	2.02244	0.829952	0	2.53147	0	0.978706
AmaTu_RefChr01g010910	0	0	0	0	0	2.53147	0	0
AmaTu_RefChr01g010920	0	0	0	2.48986	0	0	0	0
AmaTu_RefChr01g010930	0	0	0	0	0	0	1.253	3.91483
AmaTu_RefChr01g011030	0	0	1.01122	1.6599	0	1.26574	0	7.82965
AmaTu_RefChr01g011040	0	0	0	0	0	0	0	0.978706
AmaTu_RefChr01g011060	60.817	108.43	161.795	29.0483	70.7577	55.6924	42.6022	18.5954
AmaTu_RefChr01g011070	3.80107	9.68122	28.3141	8.29952	15.3308	15.1888	18.7951	22.5102
AmaTu_RefChr01g011080	2.28064	0	2.02244	3.31981	0	0	0	0
AmaTu_RefChr01g011100	0	0	0	0.829952	0	0	0	0
AmaTu_RefChr01g011110	0.760213	0	0	0	0	0	0	1.95741
AmaTu_RefChr01g011120	2.28064	0.968122	1.01122	1.6599	0	5.06295	5.01202	0
AmaTu_RefChr01g011150	0	0	4.04487	0	3.53788	8.86015	0	5.87224
AmaTu_RefChr01g011180	0	0	1.01122	0.829952	0	0	0	0
AmaTu_RefChr01g011220	3.04085	0	1.01122	3.31981	1.17929	2.53147	1.253	1.95741
AmaTu_RefChr01g011230	0	0	0	4.14976	7.07577	11.3916	0	0
AmaTu_RefChr01g011270	0.760213	1.93624	4.04487	3.31981	1.17929	2.53147	1.253	0.978706
AmaTu_RefChr01g011280	3.80107	4.84061	0	4.14976	8.25506	5.06295	2.50601	1.95741
AmaTu_RefChr01g011290	0	0	1.01122	0	0	0	0	0.978706
AmaTu_RefChr01g011300	0	1.93624	1.01122	0	0	1.26574	0	1.95741
AmaTu_RefChr01g011330	0	1.93624	0	0	0	1.26574	0	0
AmaTu_RefChr01g011400	0.760213	0	4.04487	0.829952	1.17929	0	0	0.978706
AmaTu_RefChr01g011410	0	0	1.01122	0	0	0	0	0
AmaTu_RefChr01g011420	0	0	0	0	0	0	0	0.978706
AmaTu_RefChr01g011430	1.52043	0	2.02244	0	0	0	0	0
AmaTu_RefChr01g011470	3.80107	1.93624	1.01122	0.829952	7.07577	2.53147	3.75901	0
AmaTu_RefChr01g011480	0	0	2.02244	0	0	0	0	0
AmaTu_RefChr01g011520	0.760213	0	0	0	0	0	0	0
AmaTu_RefChr01g011540	36.4902	75.5135	7.07853	43.1575	21.2273	16.4546	43.8552	47.9566
AmaTu_RefChr01g011550	0	0	0	0	7.07577	2.53147	2.50601	0.978706
AmaTu_RefChr01g011560	0	0	0	0	0	0	0	0.978706
AmaTu_RefChr01g011620	0	0	0	0	0	0	1.253	0
AmaTu_RefChr01g011650	0	0	1.01122	0	0	0	0	0
AmaTu_RefChr01g011660	2.28064	0.968122	1.01122	0.829952	0	0	0	3.91483
AmaTu_RefChr01g011670	0	0	0	0	0	0	0	1.95741
AmaTu_RefChr01g011680	0.760213	0	0	1.6599	0	0	0	0.978706
AmaTu_RefChr01g011690	0	0	3.03366	0	2.35859	1.26574	2.50601	0
AmaTu_RefChr01g011730	6.84192	18.3943	1.01122	18.2589	0	0	6.26502	0
AmaTu_RefChr01g011740	0	0	0	0.829952	0	0	0	0
AmaTu_RefChr01g011780	1.52043	1.93624	8.08975	0	1.17929	0	0	0.978706
AmaTu_RefChr01g011790	4.56128	1.93624	0	0	1.17929	0	2.50601	0
AmaTu_RefChr01g011800	0	1.93624	1.01122	0.829952	0	1.26574	0	0.978706
AmaTu_RefChr01g011810	3.80107	5.80873	0	12.4493	1.17929	0	2.50601	5.87224
AmaTu_RefChr01g011820	1.52043	0	0	0.829952	2.35859	1.26574	1.253	0
AmaTu_RefChr01g011830	0	0.968122	1.01122	0	1.17929	0	0	0
AmaTu_RefChr01g011840	0	0	3.03366	0	3.53788	0	0	0
AmaTu_RefChr01g011850	2.28064	0	3.03366	2.48986	0	3.79721	1.253	0.978706
AmaTu_RefChr01g011860	0	0	0	0	2.35859	0	0	0
AmaTu_RefChr01g011890	0	0	1.01122	0	1.17929	0	0	0
AmaTu_RefChr01g011900	0.760213	0	1.01122	1.6599	4.71718	1.26574	0	0
AmaTu_RefChr01g011930	0	0	1.01122	1.6599	0	0	0	0
AmaTu_RefChr01g012000	8.36234	9.68122	12.1346	23.2387	11.7929	8.86015	30.0721	10.7658
AmaTu_RefChr01g012010	0	0	1.01122	0	0	0	0	0
AmaTu_RefChr01g012070	0	0	0	0	0	1.26574	0	0
AmaTu_RefChr01g012090	0	0.968122	7.07853	0.829952	4.71718	5.06295	0	0
AmaTu_RefChr01g012100	0	0	0	0	0	0	1.253	0
AmaTu_RefChr01g012120	0	0	1.01122	2.48986	0	1.26574	1.253	0
AmaTu_RefChr01g012130	3.80107	0	1.01122	0	0	1.26574	1.253	0
AmaTu_RefChr01g012140	2.28064	0	1.01122	1.6599	1.17929	0	0	0
AmaTu_RefChr01g012170	0.760213	0.968122	1.01122	0	0	2.53147	1.253	0
AmaTu_RefChr01g012180	0	0.968122	0	0.829952	0	0	0	0
AmaTu_RefChr01g012200	0	0	2.02244	0	0	0	0	0
AmaTu_RefChr01g012230	0.760213	11.6175	3.03366	2.48986	1.17929	5.06295	0	4.89353
AmaTu_RefChr01g012260	0	0	5.05609	1.6599	2.35859	0	0	4.89353
AmaTu_RefChr01g012300	0	0	2.02244	0	2.35859	0	0	1.95741
AmaTu_RefChr01g012310	0	0	3.03366	3.31981	1.17929	0	0	0
AmaTu_RefChr01g012350	0	0.968122	0	0	0	0	0	0
AmaTu_RefChr01g012370	0	0	0	0	1.17929	0	0	0
AmaTu_RefChr01g012400	0	0	0	0.829952	0	0	0	0
AmaTu_RefChr01g012430	0	0.968122	4.04487	0	0	0	0	0
AmaTu_RefChr01g012450	10.643	4.84061	21.2356	3.31981	4.71718	10.1259	0	0
AmaTu_RefChr01g012460	11.4032	25.1712	38.4263	13.2792	35.3788	41.7693	78.9393	8.80836
AmaTu_RefChr01g012470	0	17.4262	40.4487	18.2589	1.17929	0	1.253	0
AmaTu_RefChr01g012480	4.56128	1.93624	33.3702	10.7894	11.7929	6.32868	3.75901	0
AmaTu_RefChr01g012500	6.84192	6.77685	20.2244	4.97971	16.5101	20.2518	3.75901	1.95741
AmaTu_RefChr01g012510	3.04085	0	1.01122	2.48986	0	2.53147	0	1.95741
AmaTu_RefChr01g012520	22.8064	17.4262	5.05609	15.7691	17.6894	13.9231	6.26502	20.5528
AmaTu_RefChr01g012530	0	0	0	0	0	0	0	1.95741
AmaTu_RefChr01g012540	0	0	1.01122	0	0	0	0	0
AmaTu_RefChr01g012550	3.04085	3.87249	2.02244	0.829952	0	2.53147	2.50601	2.93612
AmaTu_RefChr01g012560	0	0	0	1.6599	0	1.26574	3.75901	0.978706
AmaTu_RefChr01g012570	0.760213	0	0	0	1.17929	0	0	1.95741
AmaTu_RefChr01g012590	2.28064	3.87249	0	0.829952	3.53788	0	1.253	1.95741
AmaTu_RefChr01g012650	0	0	1.01122	0	0	0	0	0
AmaTu_RefChr01g012660	0	0	0	0	0	1.26574	0	0
AmaTu_RefChr01g012680	3.80107	2.90437	1.01122	4.97971	0	1.26574	0	4.89353
AmaTu_RefChr01g012700	0	0	1.01122	1.6599	1.17929	0	0	0.978706
AmaTu_RefChr01g012730	4.56128	2.90437	2.02244	1.6599	8.25506	8.86015	1.253	6.85094
AmaTu_RefChr01g012740	0	1.93624	0	0	1.17929	0	0	0
AmaTu_RefChr01g012760	10.643	28.0755	6.06731	22.4087	3.53788	5.06295	20.0481	16.638
AmaTu_RefChr01g012770	0	0	1.01122	0	0	0	0	0.978706
AmaTu_RefChr01g012790	0	0	1.01122	0	0	0	0	0
AmaTu_RefChr01g012860	4.56128	5.80873	0	0	0	0	2.50601	0
AmaTu_RefChr01g012910	3.04085	1.93624	6.06731	4.14976	2.35859	1.26574	1.253	0.978706
AmaTu_RefChr01g012920	3.80107	0	0	4.14976	1.17929	1.26574	0	0
AmaTu_RefChr01g012930	7.60213	0	0	3.31981	2.35859	1.26574	3.75901	1.95741
AmaTu_RefChr01g012950	0	0	0	0	1.17929	0	0	0
AmaTu_RefChr01g012970	3.80107	0	0	0.829952	0	0	0	0
AmaTu_RefChr01g012980	3.04085	0	1.01122	1.6599	0	0	0	0
AmaTu_RefChr01g012990	0.760213	0	0	0	0	0	0	0
AmaTu_RefChr01g013010	4.56128	6.77685	9.10097	4.14976	8.25506	8.86015	3.75901	4.89353
AmaTu_RefChr01g013020	0.760213	0	0	0	2.35859	1.26574	1.253	0
AmaTu_RefChr01g013030	0	0	0	0	0	0	1.253	1.95741
AmaTu_RefChr01g013060	0	0	1.01122	0.829952	0	0	0	0
AmaTu_RefChr01g013070	2.28064	3.87249	6.06731	2.48986	3.53788	0	0	0
AmaTu_RefChr01g013080	0	0.968122	0	0	0	0	0	0
AmaTu_RefChr01g013090	0	0	2.02244	0	0	1.26574	0	1.95741
AmaTu_RefChr01g013100	0	0	3.03366	0	0	2.53147	0	0
AmaTu_RefChr01g013110	4.56128	4.84061	35.3927	5.80966	2.35859	8.86015	2.50601	1.95741
AmaTu_RefChr01g013120	0	1.93624	0	0	0	0	0	2.93612
AmaTu_RefChr01g013130	0	0	0	0	0	1.26574	0	0
AmaTu_RefChr01g013160	3.04085	0	0	9.95942	2.35859	2.53147	1.253	0
AmaTu_RefChr01g013170	40.2913	84.2266	0	0	21.2273	15.1888	42.6022	0.978706
AmaTu_RefChr01g013260	25.087	0	2.02244	0	0	0	0	0
AmaTu_RefChr01g013270	2.28064	0	0	0	0	0	2.50601	0.978706
AmaTu_RefChr01g013280	1.52043	0	1.01122	0	2.35859	1.26574	0	3.91483
AmaTu_RefChr01g013300	0	0	0	0	0	1.26574	0	0
AmaTu_RefChr01g013310	0	0	0	0.829952	0	0	0	0
AmaTu_RefChr01g013320	0	0.968122	3.03366	0.829952	0	0	6.26502	1.95741
AmaTu_RefChr01g013330	5.32149	0	1.01122	4.14976	2.35859	0	0	2.93612
AmaTu_RefChr01g013340	0	3.87249	0	0	0	2.53147	1.253	0
AmaTu_RefChr01g013350	0	0	1.01122	0	0	0	0	0
AmaTu_RefChr01g013370	0	0	0	0	1.17929	0	0	0
AmaTu_RefChr01g013380	0	0	1.01122	0	0	0	0	0
AmaTu_RefChr01g013410	0	0	13.1458	0.829952	0	2.53147	10.024	0.978706
AmaTu_RefChr01g013430	0	2.90437	0	0	0	1.26574	0	0
AmaTu_RefChr01g013440	0	0	0	0.829952	0	0	0	0
AmaTu_RefChr01g013460	0.760213	0	0	0	0	2.53147	0	0
AmaTu_RefChr01g013470	0	0	1.01122	0	0	1.26574	3.75901	0
AmaTu_RefChr01g013480	0.760213	2.90437	35.3927	69.716	1.17929	1.26574	1.253	0
AmaTu_RefChr01g013500	0.760213	0	0	0.829952	0	0	0	0
AmaTu_RefChr01g013510	1.52043	0	0	0	0	0	0	0
AmaTu_RefChr01g013520	0	0	0	0	2.35859	0	0	5.87224
AmaTu_RefChr01g013530	0	0	1.01122	0	0	0	0	0
AmaTu_RefChr01g013550	0.760213	0	0	0.829952	0	0	0	0
AmaTu_RefChr01g013600	0	2.90437	0	0	0	0	0	0
AmaTu_RefChr01g013610	3.80107	0	0	0	1.17929	0	0	0
AmaTu_RefChr01g013620	17.4849	7.74498	15.1683	8.29952	20.048	15.1888	11.277	18.5954
AmaTu_RefChr01g013690	12.9236	16.4581	3.03366	9.95942	3.53788	3.79721	22.5541	40.127
AmaTu_RefChr01g013700	3.04085	0	22.2468	1.6599	0	1.26574	0	0.978706
AmaTu_RefChr01g013720	0	0	0	2.48986	2.35859	6.32868	0	0.978706
AmaTu_RefChr01g013730	0	0.968122	0	0	0	0	0	0
AmaTu_RefChr01g013750	1.52043	0	1.01122	0	0	0	0	0.978706
AmaTu_RefChr01g013760	0.760213	0	0	0	3.53788	0	0	0
AmaTu_RefChr01g013770	1.52043	0	0	0	0	0	0	3.91483
AmaTu_RefChr01g013780	3.04085	0.968122	0	0.829952	0	0	0	0.978706
AmaTu_RefChr01g013810	0	0	0	0	1.17929	0	0	0
AmaTu_RefChr01g013820	1.52043	0.968122	0	0	0	0	0	0
AmaTu_RefChr01g013840	1.52043	0.968122	0	3.31981	3.53788	2.53147	1.253	9.78706
AmaTu_RefChr01g013850	0	0	0	0	1.17929	1.26574	0	0
AmaTu_RefChr01g013860	0.760213	0	1.01122	0	0	0	0	0
AmaTu_RefChr01g013870	5.32149	3.87249	1.01122	11.6193	1.17929	0	6.26502	7.82965
AmaTu_RefChr01g013880	4.56128	3.87249	0	9.95942	2.35859	0	6.26502	2.93612
AmaTu_RefChr01g013890	0	1.93624	0	4.14976	2.35859	0	0	1.95741
AmaTu_RefChr01g013900	0	0	1.01122	0	0	0	0	0
AmaTu_RefChr01g013910	0.760213	0	0	0	0	0	0	0
AmaTu_RefChr01g013920	0	0	3.03366	0	0	0	0	0
AmaTu_RefChr01g013940	0	0.968122	9.10097	0	2.35859	0	0	6.85094
AmaTu_RefChr01g013950	19.0053	14.5218	10.1122	7.46957	3.53788	8.86015	2.50601	2.93612
AmaTu_RefChr01g013970	0.760213	5.80873	2.02244	2.48986	2.35859	0	3.75901	0.978706
AmaTu_RefChr01g013990	3.80107	0.968122	10.1122	2.48986	8.25506	2.53147	1.253	0.978706
AmaTu_RefChr01g014000	0	0	0	0.829952	0	0	2.50601	13.7019
AmaTu_RefChr01g014010	0	0	2.02244	0	0	0	0	0
AmaTu_RefChr01g014020	0	0	1.01122	0.829952	0	0	0	0
AmaTu_RefChr01g014030	13.6838	0	0	0.829952	3.53788	0	0	1.95741
AmaTu_RefChr01g014060	0.760213	0	0	0	3.53788	0	0	0
AmaTu_RefChr01g014110	3.80107	1.93624	4.04487	2.48986	0	0	0	0.978706
AmaTu_RefChr01g014140	0	0	5.05609	0	0	0	0	0
AmaTu_RefChr01g014150	0	0.968122	0	0	0	0	0	0
AmaTu_RefChr01g014160	0	0.968122	0	0	0	0	0	0
AmaTu_RefChr01g014170	3.04085	0	0	4.97971	3.53788	5.06295	8.77103	9.78706
AmaTu_RefChr01g014180	0.760213	0	0	1.6599	7.07577	11.3916	0	0
AmaTu_RefChr01g014190	2.28064	0	1.01122	1.6599	1.17929	2.53147	5.01202	13.7019
AmaTu_RefChr01g014200	0	0	2.02244	0	0	0	0	0
AmaTu_RefChr01g014230	0	0	0	0	1.17929	1.26574	0	0
AmaTu_RefChr01g014240	0	0	1.01122	2.48986	0	0	0	0
AmaTu_RefChr01g014250	9.88277	4.84061	2.02244	4.97971	30.6617	24.049	2.50601	2.93612
AmaTu_RefChr01g014280	1.52043	1.93624	0	0	3.53788	0	0	10.7658
AmaTu_RefChr01g014300	0	0	1.01122	0	0	0	0	0
AmaTu_RefChr01g014310	2.28064	0	0	0	4.71718	0	0	0
AmaTu_RefChr01g014330	0	0	2.02244	0	2.35859	0	0	0.978706
AmaTu_RefChr01g014370	0.760213	0	0	0	0	0	0	0
AmaTu_RefChr01g014430	0.760213	0.968122	0	0.829952	0	0	0	0
AmaTu_RefChr01g014490	14.444	8.7131	25.2805	11.6193	20.048	12.6574	2.50601	3.91483
AmaTu_RefChr01g014500	0.760213	0.968122	0	0	0	0	0	0
AmaTu_RefChr01g014510	0.760213	5.80873	1.01122	0	0	1.26574	1.253	0.978706
AmaTu_RefChr01g014520	0	0	3.03366	0	0	1.26574	0	0.978706
AmaTu_RefChr01g014540	0.760213	0	0	0.829952	0	0	0	0
AmaTu_RefChr01g014560	4.56128	0	4.04487	3.31981	0	1.26574	0	0
AmaTu_RefChr01g014570	0.760213	1.93624	0	1.6599	1.17929	0	0	0
AmaTu_RefChr01g014610	41.8117	81.3223	51.5722	60.5865	42.4546	54.4267	38.8432	17.6167
AmaTu_RefChr01g014620	1.52043	0	0	0	0	0	1.253	0
AmaTu_RefChr01g014630	0.760213	0	2.02244	0	0	0	0	0.978706
AmaTu_RefChr01g014640	5.32149	0	2.02244	0	1.17929	3.79721	0	1.95741
AmaTu_RefChr01g014650	0	0	1.01122	0	0	0	1.253	0
AmaTu_RefChr01g014660	0	0	2.02244	1.6599	2.35859	0	1.253	0
AmaTu_RefChr01g014680	3.04085	0	0	0	0	0	0	0
AmaTu_RefChr01g014690	0	4.84061	2.02244	0	0	0	0	0
AmaTu_RefChr01g014700	3.80107	0	0	1.6599	0	1.26574	0	0
AmaTu_RefChr01g014710	1.52043	0	0	0	0	0	0	0
AmaTu_RefChr01g014720	12.9236	0	18.2019	0	4.71718	3.79721	3.75901	1.95741
AmaTu_RefChr01g014730	3.04085	0.968122	2.02244	1.6599	3.53788	2.53147	2.50601	4.89353
AmaTu_RefChr01g014750	34.9698	0.968122	3.03366	4.97971	4.71718	5.06295	1.253	0.978706
AmaTu_RefChr01g014760	14.444	18.3943	19.2132	21.5788	11.7929	2.53147	16.2891	13.7019
AmaTu_RefChr01g014770	0	0	0	1.6599	0	0	0	1.95741
AmaTu_RefChr01g014780	2.28064	0	0	0	0	0	0	0
AmaTu_RefChr01g014820	6.0817	6.77685	6.06731	4.97971	5.89647	2.53147	5.01202	7.82965
AmaTu_RefChr01g014830	0	0.968122	1.01122	0	0	0	0	0
AmaTu_RefChr01g014850	0	0	1.01122	0	0	1.26574	0	0
AmaTu_RefChr01g014860	0	1.93624	3.03366	2.48986	0	1.26574	0	0
AmaTu_RefChr01g014870	0	0	2.02244	0	1.17929	3.79721	0	0
AmaTu_RefChr01g014880	1.52043	0	8.08975	1.6599	0	2.53147	0	5.87224
AmaTu_RefChr01g014890	0.760213	0	0	0	0	0	0	0.978706
AmaTu_RefChr01g014900	0	0	4.04487	14.9391	1.17929	0	0	4.89353
AmaTu_RefChr01g014910	0	8.7131	1.01122	6.63962	0	0	0	0
AmaTu_RefChr01g014980	1.52043	0	7.07853	1.6599	27.1238	54.4267	12.53	24.4677
AmaTu_RefChr01g014990	0	0	2.02244	0.829952	0	1.26574	0	0
AmaTu_RefChr01g015000	0.760213	1.93624	0	1.6599	0	0	0	1.95741
AmaTu_RefChr01g015010	0	0	4.04487	3.31981	47.1718	56.9581	20.0481	44.0418
AmaTu_RefChr01g015020	5.32149	1.93624	7.07853	0	0	0	1.253	0
AmaTu_RefChr01g015030	0	0	0	0	0	1.26574	5.01202	1.95741
AmaTu_RefChr01g015040	0.760213	0.968122	0	0	0	0	0	0
AmaTu_RefChr01g015050	0	3.87249	2.02244	0	2.35859	0	0	0
AmaTu_RefChr01g015070	0.760213	0	3.03366	3.31981	4.71718	5.06295	12.53	0.978706
AmaTu_RefChr01g015100	0	0.968122	0	0.829952	0	0	0	0.978706
AmaTu_RefChr01g015110	0.760213	0	0	2.48986	2.35859	0	0	0
AmaTu_RefChr01g015130	0	0.968122	0	0	0	1.26574	0	0
AmaTu_RefChr01g015140	3.04085	2.90437	0	0.829952	0	0	0	0
AmaTu_RefChr01g015150	0	0	0	0	1.17929	0	0	0
AmaTu_RefChr01g015170	0.760213	1.93624	0	0	0	0	2.50601	3.91483
AmaTu_RefChr01g015180	2.28064	0	1.01122	0	0	0	0	0
AmaTu_RefChr01g015190	0	0	0	0	0	0	1.253	0
AmaTu_RefChr01g015230	0	0	0	0	0	1.26574	1.253	0.978706
AmaTu_RefChr01g015240	3.04085	0	1.01122	0	4.71718	1.26574	0	0.978706
AmaTu_RefChr01g015260	0	0	1.01122	0	10.6137	10.1259	0	0
AmaTu_RefChr01g015270	0	0	0	0	0	1.26574	1.253	0
AmaTu_RefChr01g015290	2.28064	5.80873	0	0	0	0	0	0
AmaTu_RefChr01g015340	1.52043	1.93624	2.02244	4.97971	1.17929	1.26574	2.50601	5.87224
AmaTu_RefChr01g015350	0	0	1.01122	1.6599	2.35859	0	0	0
AmaTu_RefChr01g015360	0.760213	0	1.01122	0.829952	0	0	0	0.978706
AmaTu_RefChr01g015370	6.0817	0	2.02244	0	0	0	0	0
AmaTu_RefChr01g015380	0	0	0	0.829952	0	1.26574	0	1.95741
AmaTu_RefChr01g015390	0	0.968122	1.01122	2.48986	9.43436	16.4546	0	0.978706
AmaTu_RefChr01g015400	0	0	0	0.829952	0	5.06295	0	0
AmaTu_RefChr01g015410	0	0	3.03366	1.6599	1.17929	0	0	1.95741
AmaTu_RefChr01g015420	0	0	1.01122	1.6599	0	0	0	0
AmaTu_RefChr01g015430	1.52043	0.968122	2.02244	0	0	2.53147	0	0
AmaTu_RefChr01g015440	0	0	0	1.6599	0	0	0	0
AmaTu_RefChr01g015450	4.56128	0	0	7.46957	0	1.26574	1.253	0.978706
AmaTu_RefChr01g015460	0	0	1.01122	0	0	0	0	0
AmaTu_RefChr01g015470	0.760213	0	13.1458	2.48986	11.7929	1.26574	0	2.93612
AmaTu_RefChr01g015480	0.760213	0	0	2.48986	48.3511	40.5036	2.50601	9.78706
AmaTu_RefChr01g015500	3.04085	3.87249	17.1907	3.31981	1.17929	0	8.77103	0
AmaTu_RefChr01g015510	1.52043	0	2.02244	3.31981	64.8612	62.0211	3.75901	1.95741
AmaTu_RefChr01g015550	0	0	4.04487	0	0	0	0	0
AmaTu_RefChr01g015560	0.760213	0	0	0	0	0	0	1.95741
AmaTu_RefChr01g015580	3.80107	0	0	0	0	0	0	0.978706
AmaTu_RefChr01g015590	2.28064	0	2.02244	1.6599	0	0	0	0
AmaTu_RefChr01g015600	2.28064	3.87249	0	3.31981	0	0	2.50601	4.89353
AmaTu_RefChr01g015610	5.32149	1.93624	1.01122	0.829952	1.17929	0	2.50601	0.978706
AmaTu_RefChr01g015620	3.80107	0	1.01122	0	0	0	0	0
AmaTu_RefChr01g015630	0	0	1.01122	2.48986	2.35859	0	10.024	11.7445
AmaTu_RefChr01g015640	0.760213	0	1.01122	0	2.35859	0	0	0.978706
AmaTu_RefChr01g015650	0.760213	0	0	0	1.17929	0	0	0
AmaTu_RefChr01g015660	0.760213	0	0	0	1.17929	0	0	0
AmaTu_RefChr01g015690	2.28064	1.93624	1.01122	2.48986	5.89647	0	1.253	1.95741
AmaTu_RefChr01g015700	0	0	1.01122	0	0	0	0	0
AmaTu_RefChr01g015710	0	0	1.01122	0	1.17929	0	0	0
AmaTu_RefChr01g015750	0	0.968122	0	0	0	0	0	0
AmaTu_RefChr01g015760	0	0	3.03366	0.829952	0	1.26574	1.253	0.978706
AmaTu_RefChr01g015770	0	0	0	0	1.17929	0	1.253	5.87224
AmaTu_RefChr01g015780	1.52043	0	13.1458	11.6193	1.17929	0	0	0
AmaTu_RefChr01g015800	0	0	0	0	1.17929	1.26574	0	0
AmaTu_RefChr01g015810	0	2.90437	2.02244	0.829952	0	0	1.253	0
AmaTu_RefChr01g015820	3.80107	5.80873	0	4.97971	1.17929	5.06295	5.01202	3.91483
AmaTu_RefChr01g015830	0	0	0	0.829952	0	1.26574	0	0
AmaTu_RefChr01g015840	1.52043	3.87249	0	1.6599	0	0	3.75901	0
AmaTu_RefChr01g015860	9.12256	4.84061	0	3.31981	1.17929	0	1.253	1.95741
AmaTu_RefChr01g015880	0	0	0	0	0	0	0	24.4677
AmaTu_RefChr01g015910	0	0.968122	0	0	0	0	0	0
AmaTu_RefChr01g015920	0	0	0	0	0	1.26574	0	0.978706
AmaTu_RefChr01g015930	0	0	0	0	0	0	1.253	0
AmaTu_RefChr01g015940	9.12256	1.93624	11.1234	11.6193	0	0	0	0
AmaTu_RefChr01g015960	0	0.968122	1.01122	0.829952	4.71718	3.79721	0	0
AmaTu_RefChr01g015970	0	0.968122	1.01122	0	3.53788	0	0	0
AmaTu_RefChr01g015980	2.28064	0	1.01122	0.829952	1.17929	0	0	0
AmaTu_RefChr01g015990	0	0	0	0	0	0	11.277	0
AmaTu_RefChr01g016000	2.28064	0	1.01122	0	0	1.26574	0	0
AmaTu_RefChr01g016010	0	0	1.01122	0	0	0	0	6.85094
AmaTu_RefChr01g016020	0.760213	1.93624	0	0	0	0	0	0.978706
AmaTu_RefChr01g016030	0	0	0	0	1.17929	0	0	0
AmaTu_RefChr01g016040	0.760213	0	0	0	0	2.53147	0	0
AmaTu_RefChr01g016060	0.760213	0	3.03366	1.6599	0	2.53147	0	2.93612
AmaTu_RefChr01g016070	0	0.968122	0	0	0	0	0	0
AmaTu_RefChr01g016080	0.760213	0	0	0	0	1.26574	1.253	0
AmaTu_RefChr01g016100	9.88277	6.77685	0	5.80966	2.35859	0	1.253	0.978706
AmaTu_RefChr01g016110	2.28064	0	1.01122	0.829952	0	0	0	0
AmaTu_RefChr01g016140	0	0	1.01122	0	0	0	0	0
AmaTu_RefChr01g016150	0	0	1.01122	0	0	0	0	0.978706
AmaTu_RefChr01g016180	1.52043	0	0	2.48986	0	0	0	0
AmaTu_RefChr01g016200	1.52043	0	0	0	0	0	0	0
AmaTu_RefChr01g016280	0	0	1.01122	0.829952	0	0	0	1.95741
AmaTu_RefChr01g016290	0	0.968122	1.01122	0.829952	0	0	0	0
AmaTu_RefChr01g016300	0	0	1.01122	0	0	0	0	0
AmaTu_RefChr01g016330	2.28064	1.93624	1.01122	0	1.17929	0	0	0.978706
AmaTu_RefChr01g016340	0	3.87249	0	0.829952	0	0	0	0.978706
AmaTu_RefChr01g016350	1.52043	0	0	0	0	0	0	0
AmaTu_RefChr01g016360	0	0	0	0	1.17929	0	0	0
AmaTu_RefChr01g016370	0	0	0	0	0	3.79721	0	0
AmaTu_RefChr01g016380	0.760213	0	1.01122	0.829952	0	0	0	0
AmaTu_RefChr01g016390	0	0	0	0	0	0	1.253	0
AmaTu_RefChr01g016400	0	0	0	0	1.17929	0	0	0
AmaTu_RefChr01g016420	0	9.68122	0	2.48986	2.35859	1.26574	11.277	1.95741
AmaTu_RefChr01g016430	0	0.968122	1.01122	2.48986	0	0	2.50601	0.978706
AmaTu_RefChr01g016440	0	1.93624	1.01122	0.829952	0	0	1.253	0.978706
AmaTu_RefChr01g016450	0	0	1.01122	0	2.35859	0	0	0
AmaTu_RefChr01g016460	0	0	0	0.829952	0	0	2.50601	0.978706
AmaTu_RefChr01g016470	4.56128	0	3.03366	3.31981	0	0	0	0
AmaTu_RefChr01g016480	0	0	1.01122	0	0	1.26574	0	0
AmaTu_RefChr01g016500	1.52043	1.93624	1.01122	0.829952	0	0	0	0
AmaTu_RefChr01g016510	0	0	0	2.48986	0	0	0	0
AmaTu_RefChr01g016530	4.56128	0	7.07853	4.14976	4.71718	1.26574	0	1.95741
AmaTu_RefChr01g016540	0	0	0	0	0	0	3.75901	0
AmaTu_RefChr01g016550	0	0.968122	0	0	0	0	0	0
AmaTu_RefChr01g016560	0	0	0	0	4.71718	0	1.253	7.82965
AmaTu_RefChr01g016570	0	0	1.01122	0.829952	1.17929	0	2.50601	115.487
AmaTu_RefChr01g016590	0	0	2.02244	1.6599	0	1.26574	0	0
AmaTu_RefChr01g016600	0	1.93624	0	0	0	0	0	0
AmaTu_RefChr01g016610	0	0	1.01122	0.829952	0	2.53147	2.50601	0
AmaTu_RefChr01g016620	0	1.93624	2.02244	0	0	1.26574	0	0
AmaTu_RefChr01g016630	0	0	0	0.829952	0	0	0	0
AmaTu_RefChr01g016650	0.760213	0	3.03366	5.80966	0	2.53147	1.253	0.978706
AmaTu_RefChr01g016660	0	12.5856	5.05609	4.97971	4.71718	2.53147	5.01202	1.95741
AmaTu_RefChr01g016670	1.52043	0	2.02244	23.2387	3.53788	3.79721	1.253	0
AmaTu_RefChr01g016680	0	0	47.5273	4.14976	2.35859	6.32868	0	0
AmaTu_RefChr01g016700	0.760213	0	0	0	0	0	1.253	0
AmaTu_RefChr01g016710	0	0	0	0	3.53788	3.79721	1.253	8.80836
AmaTu_RefChr01g016720	3.80107	16.4581	7.07853	7.46957	2.35859	7.59442	0	0.978706
AmaTu_RefChr01g016730	0	0	1.01122	0	0	0	0	0
AmaTu_RefChr01g016740	0	0	0	0	0	1.26574	3.75901	1.95741
AmaTu_RefChr01g016750	0.760213	0	6.06731	0	95.5229	144.294	0	0
AmaTu_RefChr01g016760	0	0	0	0	2.35859	0	0	0
AmaTu_RefChr01g016800	1.52043	0	0	0	0	0	1.253	0
AmaTu_RefChr01g016810	0	1.93624	2.02244	0.829952	2.35859	0	2.50601	0
AmaTu_RefChr01g016830	0	0	0	0	3.53788	0	0	0
AmaTu_RefChr01g016840	0.760213	0	2.02244	0	0	0	0	0.978706
AmaTu_RefChr01g016850	33.4494	17.4262	36.4039	33.1981	23.5859	32.9091	15.0361	40.127
AmaTu_RefChr01g016860	0	0	0	0	1.17929	0	0	0
AmaTu_RefChr01g016890	1.52043	1.93624	0	1.6599	5.89647	3.79721	1.253	0
AmaTu_RefChr01g016900	2.28064	1.93624	4.04487	0	3.53788	8.86015	17.5421	10.7658
AmaTu_RefChr01g016910	0.760213	2.90437	3.03366	9.12947	0	1.26574	15.0361	11.7445
AmaTu_RefChr01g016940	0	0	1.01122	3.31981	0	0	0	0.978706
AmaTu_RefChr01g016950	0.760213	0	0	2.48986	0	0	0	0
AmaTu_RefChr01g016960	4.56128	1.93624	2.02244	3.31981	1.17929	1.26574	6.26502	3.91483
AmaTu_RefChr01g016970	0	0	1.01122	0	3.53788	0	0	0
AmaTu_RefChr01g016980	3.80107	5.80873	0	0.829952	0	0	2.50601	0.978706
AmaTu_RefChr01g016990	0	0	1.01122	0.829952	0	0	1.253	0
AmaTu_RefChr01g017030	0.760213	0.968122	2.02244	0.829952	1.17929	0	0	0.978706
AmaTu_RefChr01g017060	5.32149	2.90437	7.07853	0.829952	1.17929	1.26574	0	0.978706
AmaTu_RefChr01g017070	0	0	2.02244	0	0	0	0	1.95741
AmaTu_RefChr01g017080	6.84192	8.7131	2.02244	10.7894	1.17929	1.26574	5.01202	5.87224
AmaTu_RefChr01g017090	3.04085	1.93624	1.01122	2.48986	0	2.53147	3.75901	3.91483
AmaTu_RefChr01g017100	24.3268	44.5336	6.06731	21.5788	25.9445	7.59442	7.51803	22.5102
AmaTu_RefChr01g017110	0.760213	0	1.01122	0	0	0	0	0
AmaTu_RefChr01g017120	3.80107	0.968122	1.01122	1.6599	0	1.26574	5.01202	0.978706
AmaTu_RefChr01g017130	5.32149	1.93624	1.01122	3.31981	5.89647	0	1.253	1.95741
AmaTu_RefChr01g017150	0.760213	0	2.02244	0	1.17929	0	1.253	7.82965
AmaTu_RefChr01g017160	6.0817	2.90437	2.02244	0	1.17929	2.53147	10.024	0
AmaTu_RefChr01g017170	0.760213	0.968122	1.01122	0	4.71718	1.26574	3.75901	1.95741
AmaTu_RefChr01g017180	1.52043	0	0	0	0	0	0	0
AmaTu_RefChr01g017190	0	0.968122	4.04487	0	0	0	3.75901	0.978706
AmaTu_RefChr01g017200	0	0	0	0.829952	1.17929	0	0	0
AmaTu_RefChr01g017210	0	0.968122	2.02244	0	0	0	0	0
AmaTu_RefChr01g017250	0	0	1.01122	0	1.17929	0	0	1.95741
AmaTu_RefChr01g017260	4.56128	0.968122	0	1.6599	0	0	2.50601	0
AmaTu_RefChr01g017270	0.760213	0	1.01122	0.829952	0	0	0	0
AmaTu_RefChr01g017280	0	0	0	0	0	0	1.253	5.87224
AmaTu_RefChr01g017290	5.32149	0.968122	1.01122	3.31981	2.35859	1.26574	0	1.95741
AmaTu_RefChr01g017300	0	0	5.05609	0	0	0	0	0
AmaTu_RefChr01g017310	0.760213	0	0	0	0	0	0	0
AmaTu_RefChr01g017330	0	0	0	0	0	0	1.253	0.978706
AmaTu_RefChr01g017340	0	0	1.01122	0	0	5.06295	0	0.978706
AmaTu_RefChr01g017350	0	3.87249	0	0.829952	9.43436	11.3916	0	0
AmaTu_RefChr01g017380	0	0	0	0	2.35859	0	0	0
AmaTu_RefChr01g017440	0	0	1.01122	0	0	0	0	0
AmaTu_RefChr01g017470	0	0	1.01122	0	0	0	1.253	0
AmaTu_RefChr01g017530	0	0	0	1.6599	0	0	0	0.978706
AmaTu_RefChr01g017540	0	0	0	0.829952	0	0	1.253	0
AmaTu_RefChr01g017550	1.52043	0	0	0	2.35859	0	0	0
AmaTu_RefChr01g017560	3.04085	0	1.01122	0.829952	0	0	0	0
AmaTu_RefChr01g017570	0.760213	0	0	0.829952	1.17929	2.53147	0	0
AmaTu_RefChr01g017580	19.7655	11.6175	6.06731	7.46957	12.9722	5.06295	12.53	5.87224
AmaTu_RefChr01g017590	0	0	0	0	0	0	1.253	0
AmaTu_RefChr01g017600	0	0	0	0	0	1.26574	0	0
AmaTu_RefChr01g017610	1.52043	0	3.03366	4.97971	2.35859	0	0	1.95741
AmaTu_RefChr01g017620	9.12256	2.90437	4.04487	6.63962	12.9722	7.59442	2.50601	3.91483
AmaTu_RefChr01g017630	0	0	1.01122	0	0	0	0	0
AmaTu_RefChr01g017640	0	0	1.01122	0	0	0	3.75901	0
AmaTu_RefChr01g017650	0	0	2.02244	0	1.17929	2.53147	0	5.87224
AmaTu_RefChr01g017660	0	0	5.05609	0	0	6.32868	0	0.978706
AmaTu_RefChr01g017670	0.760213	0.968122	1.01122	0	1.17929	0	0	0
AmaTu_RefChr01g017680	0	0	2.02244	0	1.17929	0	1.253	0.978706
AmaTu_RefChr01g017740	3.04085	0	1.01122	0	0	0	0	0
AmaTu_RefChr01g017750	15.9645	17.4262	11.1234	21.5788	40.096	73.4127	102.746	14.6806
AmaTu_RefChr01g017760	1.52043	0	2.02244	3.31981	1.17929	1.26574	0	0
AmaTu_RefChr01g017770	0.760213	0	2.02244	0.829952	0	0	0	0.978706
AmaTu_RefChr01g017800	2.28064	0	2.02244	0	0	0	0	0.978706
AmaTu_RefChr01g017810	1.52043	0	8.08975	2.48986	1.17929	2.53147	0	0.978706
AmaTu_RefChr01g017820	0	1.93624	0	0	0	0	0	0
AmaTu_RefChr01g017830	0	0.968122	0	0	1.17929	0	0	0
AmaTu_RefChr01g017840	0	0	3.03366	1.6599	0	0	0	6.85094
AmaTu_RefChr01g017850	2.28064	1.93624	0	0.829952	1.17929	1.26574	0	0
AmaTu_RefChr01g017860	8.36234	0.968122	0	2.48986	0	2.53147	5.01202	0
AmaTu_RefChr01g017880	0	0	1.01122	0	0	0	0	0
AmaTu_RefChr01g017890	3.80107	0	3.03366	0	0	0	0	0
AmaTu_RefChr01g017900	0	0	1.01122	0	0	0	0	0
AmaTu_RefChr01g017910	0.760213	1.93624	0	2.48986	0	0	0	0
AmaTu_RefChr01g017920	0	0	1.01122	0	1.17929	0	0	0
AmaTu_RefChr01g017930	0.760213	0	2.02244	0	0	0	0	0
AmaTu_RefChr01g017940	4.56128	0	0	0	0	0	0	0
AmaTu_RefChr01g017950	0.760213	0	0	0	1.17929	1.26574	2.50601	0
AmaTu_RefChr01g017960	28.8881	30.0118	293.253	29.8783	103.778	143.028	41.3492	63.6159
AmaTu_RefChr01g017970	2.28064	2.90437	17.1907	7.46957	7.07577	13.9231	12.53	36.2121
AmaTu_RefChr01g017980	0	0	0	0	0	0	0	0.978706
AmaTu_RefChr01g017990	0	0	1.01122	0	1.17929	0	0	0
AmaTu_RefChr01g018010	3.04085	1.93624	0	0.829952	3.53788	2.53147	0	0
AmaTu_RefChr01g018040	0.760213	3.87249	0	4.97971	0	0	3.75901	0.978706
AmaTu_RefChr01g018050	0.760213	0	0	0.829952	0	0	0	0
AmaTu_RefChr01g018060	7.60213	0.968122	2.02244	2.48986	5.89647	10.1259	3.75901	11.7445
AmaTu_RefChr01g018070	0	0.968122	0	2.48986	0	0	0	0.978706
AmaTu_RefChr01g018080	0	0	0	0	1.17929	1.26574	0	0
AmaTu_RefChr01g018090	2.28064	0.968122	0	0	2.35859	2.53147	0	0
AmaTu_RefChr01g018120	6.84192	8.7131	1.01122	14.1092	2.35859	7.59442	3.75901	0.978706
AmaTu_RefChr01g018130	1.52043	1.93624	1.01122	0	0	1.26574	0	0
AmaTu_RefChr01g018140	0	0	1.01122	0.829952	0	0	0	0
AmaTu_RefChr01g018150	0	0	2.02244	2.48986	0	1.26574	1.253	0
AmaTu_RefChr01g018160	0.760213	0	8.08975	4.14976	2.35859	1.26574	1.253	0.978706
AmaTu_RefChr01g018170	0	0	0	1.6599	2.35859	0	1.253	0
AmaTu_RefChr01g018190	0.760213	0	2.02244	2.48986	2.35859	2.53147	0	0
AmaTu_RefChr01g018200	0	0	3.03366	0.829952	0	0	0	12.7232
AmaTu_RefChr01g018210	0	0	2.02244	0	1.17929	0	0	0
AmaTu_RefChr01g018220	6.84192	0	14.1571	4.97971	45.9925	37.9721	23.8071	16.638
AmaTu_RefChr01g018250	0	0	2.02244	0.829952	0	1.26574	1.253	0
AmaTu_RefChr01g018270	0	0	0	0	2.35859	0	0	1.95741
AmaTu_RefChr01g018290	0	1.93624	0	0.829952	0	0	0	0
AmaTu_RefChr01g018310	1.52043	0.968122	0	0	3.53788	0	0	0
AmaTu_RefChr01g018350	0.760213	0	1.01122	1.6599	0	0	0	1.95741
AmaTu_RefChr01g018360	38.7709	30.9799	26.2917	10.7894	21.2273	20.2518	11.277	11.7445
AmaTu_RefChr01g018370	0	0	0	0.829952	0	0	1.253	0.978706
AmaTu_RefChr01g018380	0	0	1.01122	0	0	0	0	0
AmaTu_RefChr01g018390	0.760213	0	0	0	0	0	2.50601	0
AmaTu_RefChr01g018400	2.28064	0	1.01122	0	0	1.26574	0	0
AmaTu_RefChr01g018410	0	0	1.01122	0	0	0	0	0
AmaTu_RefChr01g018430	0	0	0	0	0	1.26574	0	0
AmaTu_RefChr01g018440	0	0	5.05609	2.48986	1.17929	3.79721	0	1.95741
AmaTu_RefChr01g018450	2.28064	0	0	0.829952	0	0	0	0
AmaTu_RefChr01g018460	0	0	1.01122	0	0	0	0	0
AmaTu_RefChr01g018470	0	0	0	0	3.53788	0	0	0
AmaTu_RefChr01g018480	0	0	0	0	1.17929	0	0	0
AmaTu_RefChr01g018490	0	0	4.04487	0	0	1.26574	0	3.91483
AmaTu_RefChr01g018510	0	0.968122	0	0.829952	0	0	0	2.93612
AmaTu_RefChr01g018520	0	0	4.04487	0	0	0	0	0
AmaTu_RefChr01g018530	2.28064	0	1.01122	0	1.17929	0	2.50601	2.93612
AmaTu_RefChr01g018550	0.760213	2.90437	2.02244	0	1.17929	1.26574	0	0.978706
AmaTu_RefChr01g018560	0	2.90437	2.02244	0	0	0	0	1.95741
AmaTu_RefChr01g018570	0	0	0	0	1.17929	0	0	0
AmaTu_RefChr01g018580	4.56128	53.2467	0	0	7.07577	3.79721	32.5781	0
AmaTu_RefChr01g018610	82.8632	116.175	49.5497	68.0561	69.5784	94.9302	136.578	129.189
AmaTu_RefChr01g018650	0.760213	0	1.01122	4.97971	1.17929	0	0	2.93612
AmaTu_RefChr01g018660	100.348	73.5773	41.46	35.6879	51.889	65.8183	46.3612	98.8493
AmaTu_RefChr01g018670	1.52043	0	4.04487	0.829952	1.17929	0	1.253	1.95741
AmaTu_RefChr01g018680	0.760213	2.90437	4.04487	0	3.53788	3.79721	22.5541	1.95741
AmaTu_RefChr01g018710	6.0817	3.87249	5.05609	0.829952	3.53788	1.26574	1.253	7.82965
AmaTu_RefChr01g018720	0	0	0	0	1.17929	0	0	0
AmaTu_RefChr01g018730	0	1.93624	1.01122	0	0	0	0	0
AmaTu_RefChr01g018740	0.760213	1.93624	2.02244	0.829952	0	0	0	0
AmaTu_RefChr01g018760	0	0	0	1.6599	0	0	0	0.978706
AmaTu_RefChr01g018770	0.760213	0	17.1907	0	1.17929	0	0	0
AmaTu_RefChr01g018780	0	0	0	0.829952	0	0	0	1.95741
AmaTu_RefChr01g018800	0	0	0	0	0	0	2.50601	0
AmaTu_RefChr01g018820	0	0	0	0	0	0	0	0.978706
AmaTu_RefChr01g018830	0.760213	0	1.01122	0.829952	0	3.79721	0	0
AmaTu_RefChr01g018840	0	0	1.01122	3.31981	0	0	0	0.978706
AmaTu_RefChr01g018850	26.6075	36.7886	19.2132	6.63962	17.6894	12.6574	15.0361	3.91483
AmaTu_RefChr01g018860	0	4.84061	3.03366	0.829952	3.53788	0	0	0
AmaTu_RefChr01g018870	0.760213	0	5.05609	19.0889	4.71718	0	3.75901	0
AmaTu_RefChr01g018890	5.32149	0	2.02244	0	0	8.86015	0	2.93612
AmaTu_RefChr01g018910	0	0	0	0	0	3.79721	0	0
AmaTu_RefChr01g018920	155.844	139.41	202.244	151.051	115.571	103.79	50.1202	35.2334
AmaTu_RefChr01g018930	6.84192	1.93624	14.1571	2.48986	7.07577	12.6574	2.50601	0
AmaTu_RefChr01g018940	7.60213	0.968122	5.05609	8.29952	4.71718	3.79721	7.51803	3.91483
AmaTu_RefChr01g018950	3.04085	0.968122	0	3.31981	0	0	0	3.91483
AmaTu_RefChr01g018960	3.04085	0	0	0	0	0	0	0
AmaTu_RefChr01g018970	0	0	0	0.829952	0	0	3.75901	0
AmaTu_RefChr01g018980	0	0	0	1.6599	0	0	0	0.978706
AmaTu_RefChr01g018990	0	0	1.01122	0	0	0	0	0
AmaTu_RefChr01g019000	1.52043	0	0	0.829952	0	0	0	2.93612
AmaTu_RefChr01g019020	0.760213	0	0	0	0	0	0	0.978706
AmaTu_RefChr01g019030	6.84192	5.80873	62.6956	127.813	11.7929	26.5805	12.53	39.1483
AmaTu_RefChr01g019040	7.60213	6.77685	76.8526	57.2667	15.3308	5.06295	3.75901	8.80836
AmaTu_RefChr01g019060	0.760213	0	1.01122	0	0	1.26574	0	0
AmaTu_RefChr01g019090	0	0.968122	15.1683	0	1.17929	1.26574	0	150.721
AmaTu_RefChr01g019110	0	0	0	0	0	1.26574	0	0.978706
AmaTu_RefChr01g019120	0	0	0	0	1.17929	0	0	0.978706
AmaTu_RefChr01g019150	1.52043	1.93624	4.04487	0.829952	2.35859	3.79721	7.51803	5.87224
AmaTu_RefChr01g019160	0.760213	0	9.10097	0.829952	0	0	0	0
AmaTu_RefChr01g019170	0	0.968122	1.01122	0	0	0	1.253	0
AmaTu_RefChr01g019180	26.6075	25.1712	18.2019	34.028	47.1718	37.9721	80.1923	29.3612
AmaTu_RefChr01g019190	0	0	2.02244	5.80966	1.17929	3.79721	1.253	0.978706
AmaTu_RefChr01g019200	1.52043	0	1.01122	0	0	0	0	0
AmaTu_RefChr01g019210	0	0	1.01122	0	0	0	0	0
AmaTu_RefChr01g019220	0	0.968122	2.02244	0.829952	0	0	0	0
AmaTu_RefChr01g019230	0.760213	0	0	0	0	0	0	0
AmaTu_RefChr01g019240	3.80107	1.93624	9.10097	18.2589	12.9722	12.6574	6.26502	5.87224
AmaTu_RefChr01g019260	0	0	2.02244	0	0	0	0	0
AmaTu_RefChr01g019270	0	0	0	1.6599	4.71718	2.53147	1.253	0
AmaTu_RefChr01g019280	0	0	1.01122	0	0	2.53147	0	0
AmaTu_RefChr01g019290	0	0.968122	2.02244	0	0	0	2.50601	1.95741
AmaTu_RefChr01g019300	15.2043	8.7131	4.04487	6.63962	3.53788	2.53147	2.50601	3.91483
AmaTu_RefChr01g019310	0	0	0	0	0	0	0	0.978706
AmaTu_RefChr01g019320	2.28064	0.968122	6.06731	2.48986	0	0	1.253	0
AmaTu_RefChr01g019340	2.28064	6.77685	1.01122	5.80966	1.17929	1.26574	1.253	2.93612
AmaTu_RefChr01g019360	2.28064	0	0	0.829952	0	0	0	0
AmaTu_RefChr01g019370	3.80107	2.90437	7.07853	7.46957	10.6137	7.59442	5.01202	6.85094
AmaTu_RefChr01g019380	3.80107	0	0	0	0	0	1.253	0
AmaTu_RefChr01g019390	0	0	5.05609	2.48986	3.53788	0	1.253	0
AmaTu_RefChr01g019400	6.0817	3.87249	0	5.80966	1.17929	0	1.253	6.85094
AmaTu_RefChr01g019410	0	0	1.01122	0	0	5.06295	0	0
AmaTu_RefChr01g019420	0	0.968122	1.01122	2.48986	28.3031	26.5805	27.5661	4.89353
AmaTu_RefChr01g019430	2.28064	0	0	0	0	0	0	0
AmaTu_RefChr01g019440	3.80107	3.87249	3.03366	1.6599	0	3.79721	0	0.978706
AmaTu_RefChr01g019450	0	3.87249	1.01122	0	0	0	0	0
AmaTu_RefChr01g019460	4.56128	1.93624	19.2132	14.1092	1.17929	0	3.75901	0
AmaTu_RefChr01g019480	0	0	2.02244	1.6599	1.17929	0	0	1.95741
AmaTu_RefChr01g019500	3.80107	14.5218	0	0	3.53788	0	2.50601	0
AmaTu_RefChr01g019510	0.760213	0	0	4.14976	0	0	0	1.95741
AmaTu_RefChr01g019520	0	4.84061	0	0.829952	2.35859	0	0	0
AmaTu_RefChr01g019530	0	1.93624	0	0	0	0	0	0
AmaTu_RefChr01g019540	0.760213	0	0	0.829952	1.17929	0	1.253	0
AmaTu_RefChr01g019550	1.52043	0.968122	3.03366	4.14976	2.35859	0	5.01202	2.93612
AmaTu_RefChr01g019560	0	0	0	0	2.35859	0	0	0
AmaTu_RefChr01g019570	0	0	0	0	3.53788	10.1259	0	0.978706
AmaTu_RefChr01g019590	12.9236	2.90437	2.02244	2.48986	0	1.26574	0	3.91483
AmaTu_RefChr01g019610	0	0	0	0.829952	1.17929	0	0	2.93612
AmaTu_RefChr01g019620	0.760213	0	1.01122	0	3.53788	0	0	0
AmaTu_RefChr01g019630	1.52043	0	2.02244	0	2.35859	2.53147	0	0.978706
AmaTu_RefChr01g019640	0	2.90437	1.01122	0	0	2.53147	0	0
AmaTu_RefChr01g019660	1.52043	0	0	0	0	0	0	0
AmaTu_RefChr01g019670	4.56128	9.68122	2.02244	4.97971	4.71718	1.26574	2.50601	4.89353
AmaTu_RefChr01g019700	1.52043	8.7131	3.03366	0.829952	3.53788	3.79721	5.01202	0.978706
AmaTu_RefChr01g019730	0	2.90437	0	1.6599	0	0	0	0
AmaTu_RefChr01g019740	0	0.968122	4.04487	0.829952	0	0	1.253	0
AmaTu_RefChr01g019750	0	0.968122	0	0	0	0	1.253	0.978706
AmaTu_RefChr01g019760	46.373	55.183	57.6395	70.5459	28.3031	40.5036	51.3732	40.127
AmaTu_RefChr01g019770	1.52043	0	1.01122	0.829952	2.35859	0	1.253	0.978706
AmaTu_RefChr01g019780	1.52043	0.968122	5.05609	0.829952	0	1.26574	0	0
AmaTu_RefChr01g019790	0	0	0	0	0	0	1.253	2.93612
AmaTu_RefChr01g019800	0	0	0	0.829952	0	0	0	0.978706
AmaTu_RefChr01g019810	0	0	1.01122	0	1.17929	0	0	0
AmaTu_RefChr01g019820	2.28064	0	2.02244	0	3.53788	0	1.253	0
AmaTu_RefChr01g019830	0	0	0	0	0	0	0	0.978706
AmaTu_RefChr01g019840	0.760213	0	0	0.829952	0	0	0	0
AmaTu_RefChr01g019850	0	0	0	0	0	1.26574	0	0
AmaTu_RefChr01g019860	8.36234	7.74498	3.03366	13.2792	4.71718	1.26574	5.01202	0
AmaTu_RefChr01g019870	0	0	0	1.6599	0	0	2.50601	0.978706
AmaTu_RefChr01g019880	5.32149	5.80873	7.07853	3.31981	2.35859	7.59442	5.01202	7.82965
AmaTu_RefChr01g019890	0.760213	0	0	1.6599	0	1.26574	0	0
AmaTu_RefChr01g019900	1.52043	1.93624	1.01122	6.63962	1.17929	3.79721	1.253	1.95741
AmaTu_RefChr01g019910	0	0	1.01122	0.829952	0	0	0	0
AmaTu_RefChr01g019920	0.760213	0.968122	2.02244	0	0	0	0	1.95741
AmaTu_RefChr01g019930	0.760213	0	0	0.829952	0	0	0	0
AmaTu_RefChr01g019940	0	0	0	0	0	0	1.253	0
AmaTu_RefChr01g019960	0	0	2.02244	0.829952	0	2.53147	0	0
AmaTu_RefChr01g019970	0	0	4.04487	3.31981	0	1.26574	0	9.78706
AmaTu_RefChr01g019990	0	0	0	2.48986	0	0	0	0.978706
AmaTu_RefChr01g020010	0	0	1.01122	2.48986	0	0	1.253	0.978706
AmaTu_RefChr01g020020	0	0	1.01122	1.6599	0	0	0	0
AmaTu_RefChr01g020110	0	0	6.06731	2.48986	3.53788	5.06295	3.75901	0
AmaTu_RefChr01g020120	0.760213	0	0	0	0	0	0	0.978706
AmaTu_RefChr01g020140	0	0	0	0	0	1.26574	0	0
AmaTu_RefChr01g020150	0	0	5.05609	0	0	1.26574	0	4.89353
AmaTu_RefChr01g020170	0	0	0	0	1.17929	1.26574	0	0
AmaTu_RefChr01g020190	0	2.90437	0	0	0	0	0	0
AmaTu_RefChr01g020210	0	0	0	1.6599	1.17929	0	0	2.93612
AmaTu_RefChr01g020220	17.4849	4.84061	4.04487	7.46957	4.71718	3.79721	1.253	0.978706
AmaTu_RefChr01g020230	1.52043	0	0	0.829952	3.53788	5.06295	1.253	2.93612
AmaTu_RefChr01g020240	0	0	0	0	0	2.53147	0	0
AmaTu_RefChr01g020280	0	0	0	0	2.35859	1.26574	0	0
AmaTu_RefChr01g020290	1.52043	0.968122	1.01122	0.829952	0	0	1.253	2.93612
AmaTu_RefChr01g020300	11.4032	1.93624	4.04487	0	1.17929	3.79721	0	0
AmaTu_RefChr01g020310	91.9858	84.2266	72.8077	68.0561	66.0405	93.6645	86.4573	120.381
AmaTu_RefChr01g020330	1.52043	0	0	0.829952	0	1.26574	3.75901	0
AmaTu_RefChr01g020350	0	0	0	0	0	0	2.50601	0
AmaTu_RefChr01g020360	2.28064	0	0	0	0	0	0	0
AmaTu_RefChr01g020370	1.52043	0	0	1.6599	0	1.26574	0	0
AmaTu_RefChr01g020380	0	0	2.02244	0	1.17929	7.59442	2.50601	0
AmaTu_RefChr01g020390	4.56128	0.968122	1.01122	2.48986	1.17929	0	1.253	0
AmaTu_RefChr01g020400	2.28064	2.90437	0	0	0	0	0	0
AmaTu_RefChr01g020410	3.04085	6.77685	1.01122	12.4493	3.53788	1.26574	7.51803	12.7232
AmaTu_RefChr01g020420	0	0	0	0	0	1.26574	1.253	0
AmaTu_RefChr01g020430	0	0	0	0	1.17929	0	0	0
AmaTu_RefChr01g020450	3.04085	4.84061	4.04487	3.31981	4.71718	1.26574	0	0
AmaTu_RefChr01g020460	3.80107	1.93624	1.01122	2.48986	0	0	0	0.978706
AmaTu_RefChr01g020500	0.760213	0	1.01122	0.829952	0	0	0	0
AmaTu_RefChr01g020510	0.760213	0.968122	15.1683	3.31981	0	0	0	0.978706
AmaTu_RefChr01g020520	2.28064	8.7131	14.1571	12.4493	15.3308	8.86015	11.277	0
AmaTu_RefChr01g020530	0	0.968122	4.04487	0	0	0	0	0
AmaTu_RefChr01g020550	0	0	0	0.829952	1.17929	0	0	0
AmaTu_RefChr01g020600	0.760213	0	0	0	0	0	0	0
AmaTu_RefChr01g020620	0	2.90437	1.01122	2.48986	1.17929	0	0	2.93612
AmaTu_RefChr01g020630	0	0	0	0.829952	3.53788	0	0	0.978706
AmaTu_RefChr01g020640	0	0	0	0.829952	0	0	0	0
AmaTu_RefChr01g020650	0	0.968122	3.03366	0	1.17929	0	0	0
AmaTu_RefChr01g020660	8.36234	5.80873	1.01122	4.14976	5.89647	0	5.01202	7.82965
AmaTu_RefChr01g020670	1.52043	0	0	2.48986	1.17929	0	2.50601	7.82965
AmaTu_RefChr01g020690	0	1.93624	0	3.31981	0	1.26574	1.253	0.978706
AmaTu_RefChr01g020700	0.760213	0	1.01122	0.829952	4.71718	1.26574	1.253	0.978706
AmaTu_RefChr01g020710	0	0	0	0.829952	0	0	0	1.95741
AmaTu_RefChr01g020750	0.760213	0	8.08975	3.31981	14.1515	3.79721	0	0.978706
AmaTu_RefChr01g020760	3.04085	0	3.03366	0	0	5.06295	0	7.82965
AmaTu_RefChr01g020780	4.56128	0	2.02244	3.31981	0	0	0	0
AmaTu_RefChr01g020790	0.760213	2.90437	1.01122	0	0	1.26574	0	3.91483
AmaTu_RefChr01g020810	0.760213	0	1.01122	0	0	1.26574	1.253	0
AmaTu_RefChr01g020820	0.760213	5.80873	2.02244	0.829952	3.53788	1.26574	1.253	0
AmaTu_RefChr01g020840	6.0817	2.90437	2.02244	11.6193	5.89647	3.79721	2.50601	27.4038
AmaTu_RefChr01g020850	2.28064	6.77685	0	0	0	0	0	0
AmaTu_RefChr01g020860	0.760213	0	0	0	0	0	0	0
AmaTu_RefChr01g020870	1.52043	0	3.03366	2.48986	3.53788	1.26574	2.50601	8.80836
AmaTu_RefChr01g020880	3.04085	15.49	4.04487	3.31981	11.7929	8.86015	13.7831	1.95741
AmaTu_RefChr01g020890	0	0	0	0.829952	0	0	0	0
AmaTu_RefChr01g020920	0.760213	0	0	0	0	0	0	0
AmaTu_RefChr01g020940	0	0	1.01122	0	0	0	0	0
AmaTu_RefChr01g020960	0	0	1.01122	1.6599	0	1.26574	0	0.978706
AmaTu_RefChr01g020980	50.9343	26.1393	24.2692	45.6474	67.2198	84.8043	0	51.8714
AmaTu_RefChr01g020990	15.2043	19.3624	24.2692	39.0077	7.07577	10.1259	12.53	32.2973
AmaTu_RefChr01g021000	1.52043	0	10.1122	0	3.53788	0	0	0
AmaTu_RefChr01g021070	3.04085	0	0	2.48986	0	0	0	29.3612
AmaTu_RefChr01g021080	3.80107	0	8.08975	1.6599	0	3.79721	0	3.91483
AmaTu_RefChr01g021090	0	0	1.01122	0	0	0	0	0
AmaTu_RefChr01g021100	0.760213	0	0	0.829952	0	1.26574	0	0
AmaTu_RefChr01g021110	0	0	1.01122	0	0	1.26574	2.50601	0.978706
AmaTu_RefChr01g021130	0	0	1.01122	0	0	0	0	0
AmaTu_RefChr01g021140	2.28064	0	0	0.829952	0	0	0	0.978706
AmaTu_RefChr01g021150	4.56128	6.77685	9.10097	2.48986	11.7929	8.86015	10.024	0
AmaTu_RefChr01g021160	1.52043	0	8.08975	0	4.71718	12.6574	10.024	0
AmaTu_RefChr01g021170	1.52043	0	1.01122	2.48986	2.35859	3.79721	0	0
AmaTu_RefChr01g021180	10.643	6.77685	7.07853	4.14976	1.17929	6.32868	5.01202	6.85094
AmaTu_RefChr01g021190	0.760213	0	0	3.31981	1.17929	0	0	0
AmaTu_RefChr01g021200	0	0	0	0	0	0	1.253	0
AmaTu_RefChr01g021210	10.643	23.2349	19.2132	3.31981	5.89647	6.32868	6.26502	1.95741
AmaTu_RefChr01g021250	0	0	2.02244	0	0	1.26574	0	0
AmaTu_RefChr01g021260	0	0	0	0.829952	0	0	0	0
AmaTu_RefChr01g021270	0	0.968122	0	0	0	0	0	0
AmaTu_RefChr01g021290	0	0	2.02244	1.6599	0	1.26574	0	1.95741
AmaTu_RefChr01g021300	4.56128	0	0	1.6599	0	0	0	0.978706
AmaTu_RefChr01g021310	23.5666	28.0755	30.3366	35.6879	33.0203	17.7203	21.3011	64.5946
AmaTu_RefChr01g021320	0	1.93624	0	0.829952	0	0	0	0
AmaTu_RefChr01g021350	3.80107	0	1.01122	0	1.17929	5.06295	0	2.93612
AmaTu_RefChr01g021370	0	0.968122	1.01122	0	0	0	0	0
AmaTu_RefChr01g021400	0.760213	0.968122	0	0	2.35859	0	2.50601	0.978706
AmaTu_RefChr01g021410	1.52043	0	4.04487	14.1092	11.7929	17.7203	3.75901	2.93612
AmaTu_RefChr01g021420	0	0	2.02244	0	5.89647	2.53147	0	0
AmaTu_RefChr01g021460	1.52043	0.968122	0	0.829952	0	0	0	0
AmaTu_RefChr01g021470	0	1.93624	0	4.97971	3.53788	1.26574	0	0
AmaTu_RefChr01g021480	0	0.968122	0	0.829952	0	0	1.253	0
AmaTu_RefChr01g021490	1.52043	0	2.02244	0	0	0	0	0
AmaTu_RefChr01g021500	3.80107	3.87249	0	0.829952	0	3.79721	0	2.93612
AmaTu_RefChr01g021510	0.760213	1.93624	0	0	1.17929	0	0	0.978706
AmaTu_RefChr01g021520	0	0	2.02244	0.829952	0	1.26574	0	3.91483
AmaTu_RefChr01g021530	2.28064	0	0	0	0	1.26574	0	0.978706
AmaTu_RefChr01g021540	0	0	1.01122	0	1.17929	0	0	0.978706
AmaTu_RefChr01g021550	0	0	2.02244	0	0	0	0	1.95741
AmaTu_RefChr01g021560	5.32149	1.93624	16.1795	5.80966	3.53788	0	2.50601	10.7658
AmaTu_RefChr01g021580	12.9236	7.74498	9.10097	9.95942	4.71718	17.7203	1.253	3.91483
AmaTu_RefChr01g021610	1.52043	0	1.01122	0	0	0	0	0
AmaTu_RefChr01g021620	2.28064	1.93624	1.01122	0	0	0	1.253	0.978706
AmaTu_RefChr01g021630	2.28064	2.90437	5.05609	0.829952	0	0	0	0
AmaTu_RefChr01g021640	6.84192	9.68122	0	2.48986	3.53788	1.26574	0	7.82965
AmaTu_RefChr01g021650	1.52043	0	0	3.31981	1.17929	7.59442	0	8.80836
AmaTu_RefChr01g021660	0.760213	0	0	0	0	0	0	0
AmaTu_RefChr01g021670	0	0	0	0	1.17929	0	0	2.93612
AmaTu_RefChr01g021680	0.760213	0	1.01122	0	0	1.26574	3.75901	0
AmaTu_RefChr01g021700	0	0.968122	0	1.6599	0	0	0	0
AmaTu_RefChr01g021730	0	1.93624	0	6.63962	4.71718	12.6574	0	0.978706
AmaTu_RefChr01g021750	0.760213	0	2.02244	0	1.17929	0	0	0
AmaTu_RefChr01g021770	0	0	0	0	0	0	0	2.93612
AmaTu_RefChr01g021780	0	0	0	0	0	2.53147	0	0
AmaTu_RefChr01g021810	0	0	0	0	2.35859	0	0	0
AmaTu_RefChr01g021820	0	0	0	21.5788	1.17929	2.53147	0	0
AmaTu_RefChr01g021830	717.641	220.732	146.627	310.402	964.663	1094.86	395.95	352.334
AmaTu_RefChr01g021840	9.88277	0.968122	0	0	18.8687	17.7203	3.75901	41.1057
AmaTu_RefChr01g021850	1.52043	0	0	0	4.71718	2.53147	0	1.95741
AmaTu_RefChr01g021860	171.048	199.433	76.8526	223.257	274.776	322.763	190.457	206.507
AmaTu_RefChr01g021870	0	0	2.02244	0	0	1.26574	0	0
AmaTu_RefChr01g021880	3.04085	1.93624	1.01122	0	7.07577	3.79721	1.253	0.978706
AmaTu_RefChr01g021890	0.760213	13.5537	24.2692	39.0077	9.43436	6.32868	3.75901	2.93612
AmaTu_RefChr01g021900	9.12256	1.93624	3.03366	0.829952	3.53788	0	0	19.5741
AmaTu_RefChr01g021910	0	2.90437	7.07853	0.829952	2.35859	0	0	0.978706
AmaTu_RefChr01g021920	5.32149	1.93624	1.01122	1.6599	0	2.53147	2.50601	0.978706
AmaTu_RefChr01g021940	0	0	0	0	0	0	0	0.978706
AmaTu_RefChr01g021960	2.28064	0	0	0.829952	3.53788	3.79721	1.253	0
AmaTu_RefChr01g021970	0.760213	0	0	0	0	0	0	0
AmaTu_RefChr01g021980	0	0	0	0	0	2.53147	0	0
AmaTu_RefChr01g021990	1.52043	0.968122	2.02244	0.829952	0	0	0	0
AmaTu_RefChr01g022020	0.760213	0	3.03366	0.829952	0	1.26574	0	0.978706
AmaTu_RefChr01g022050	1.52043	0	0	0	0	0	0	0
AmaTu_RefChr01g022060	6.0817	0	4.04487	2.48986	1.17929	0	3.75901	0
AmaTu_RefChr01g022070	7.60213	5.80873	0	10.7894	4.71718	0	5.01202	4.89353
AmaTu_RefChr01g022090	4.56128	0	5.05609	0.829952	4.71718	7.59442	1.253	0.978706
AmaTu_RefChr01g022110	0	0	0	0	2.35859	1.26574	0	0
AmaTu_RefChr01g022140	0	0	0	0	2.35859	0	0	0.978706
AmaTu_RefChr01g022150	0	0	0	0	9.43436	16.4546	0	0
AmaTu_RefChr01g022170	0	0	1.01122	0.829952	0	0	0	0
AmaTu_RefChr01g022180	0	0	0	0.829952	0	1.26574	2.50601	0
AmaTu_RefChr01g022190	0	0	3.03366	2.48986	0	0	0	0
AmaTu_RefChr01g022200	0	0.968122	0	0	0	0	0	0
AmaTu_RefChr01g022210	0	0	0	0.829952	0	0	0	0
AmaTu_RefChr01g022220	1.52043	0	1.01122	0	3.53788	2.53147	0	0
AmaTu_RefChr01g022230	0.760213	3.87249	2.02244	4.14976	0	0	0	4.89353
AmaTu_RefChr01g022250	0.760213	0	0	0	0	0	0	0
AmaTu_RefChr01g022260	5.32149	2.90437	1.01122	5.80966	1.17929	1.26574	2.50601	0
AmaTu_RefChr01g022270	0.760213	0.968122	0	0	1.17929	0	2.50601	0
AmaTu_RefChr01g022280	6.0817	4.84061	1.01122	1.6599	2.35859	3.79721	0	2.93612
AmaTu_RefChr01g022290	22.0462	8.7131	20.2244	11.6193	11.7929	17.7203	8.77103	19.5741
AmaTu_RefChr01g022340	3.04085	2.90437	0	0	2.35859	1.26574	3.75901	0
AmaTu_RefChr01g022350	3.04085	3.87249	0	3.31981	0	5.06295	3.75901	2.93612
AmaTu_RefChr01g022370	3.80107	0.968122	1.01122	0.829952	1.17929	1.26574	0	0.978706
AmaTu_RefChr01g022380	0.760213	0	0	0	0	0	0	0
AmaTu_RefChr01g022400	0	0	0	0.829952	0	0	0	0
AmaTu_RefChr01g022410	0	0	1.01122	0	0	0	0	0
AmaTu_RefChr01g022420	3.04085	6.77685	0	0.829952	3.53788	1.26574	2.50601	9.78706
AmaTu_RefChr01g022450	0.760213	0	0	2.48986	0	0	1.253	0.978706
AmaTu_RefChr01g022460	0	0	0	0	0	1.26574	1.253	0
AmaTu_RefChr01g022470	0	0	2.02244	0	0	0	0	0
AmaTu_RefChr01g022480	1.52043	0	0	0	0	0	0	0.978706
AmaTu_RefChr01g022490	0	0	1.01122	7.46957	9.43436	7.59442	10.024	0
AmaTu_RefChr01g022500	0	0.968122	2.02244	0	0	0	0	0
AmaTu_RefChr01g022510	22.8064	22.2668	11.1234	4.97971	8.25506	12.6574	8.77103	13.7019
AmaTu_RefChr01g022520	6.84192	0	2.02244	0	0	0	0	0
AmaTu_RefChr01g022540	0	0	18.2019	2.48986	4.71718	5.06295	2.50601	0
AmaTu_RefChr01g022550	0.760213	0.968122	1.01122	0.829952	0	0	1.253	1.95741
AmaTu_RefChr01g022590	12.1634	10.6493	1.01122	1.6599	9.43436	3.79721	3.75901	10.7658
AmaTu_RefChr01g022610	2.28064	2.90437	0	16.599	0	0	0	0
AmaTu_RefChr01g022620	0.760213	0	1.01122	0.829952	0	0	0	0
AmaTu_RefChr01g022630	0	0	0	0.829952	0	5.06295	0	0.978706
AmaTu_RefChr01g022640	0	1.93624	1.01122	0	0	0	0	0
AmaTu_RefChr01g022650	0.760213	0	1.01122	1.6599	0	0	0	1.95741
AmaTu_RefChr01g022700	0	0	0	0	0	0	2.50601	0
AmaTu_RefChr01g022710	0	0	2.02244	0	0	0	0	0.978706
AmaTu_RefChr01g022720	0.760213	0	2.02244	0.829952	1.17929	0	1.253	0
AmaTu_RefChr01g022730	0	0	0	0.829952	2.35859	0	0	0
AmaTu_RefChr01g022740	0	0.968122	1.01122	0	0	1.26574	3.75901	4.89353
AmaTu_RefChr01g022760	0	0.968122	0	0	5.89647	1.26574	2.50601	10.7658
AmaTu_RefChr01g022770	0.760213	0	1.01122	0	0	1.26574	0	0
AmaTu_RefChr01g022780	3.80107	0	0	0	0	1.26574	0	0.978706
AmaTu_RefChr01g022790	2.28064	12.5856	1.01122	2.48986	7.07577	6.32868	0	4.89353
AmaTu_RefChr01g022800	0	0	0	0	0	0	1.253	0
AmaTu_RefChr01g022810	0	0.968122	35.3927	1.6599	9.43436	10.1259	62.6502	9.78706
AmaTu_RefChr01g022820	0	0	0	0	0	0	1.253	0
AmaTu_RefChr01g022830	2.28064	0.968122	2.02244	0	0	0	2.50601	0
AmaTu_RefChr01g022840	2.28064	0	1.01122	0	0	0	0	0
AmaTu_RefChr01g022850	9.88277	8.7131	0	1.6599	1.17929	2.53147	0	4.89353
AmaTu_RefChr01g022860	0.760213	1.93624	4.04487	3.31981	11.7929	1.26574	0	0
AmaTu_RefChr01g022880	0	0	1.01122	0	0	0	0	0
AmaTu_RefChr01g022890	2.28064	0.968122	2.02244	4.14976	1.17929	0	0	0
AmaTu_RefChr01g022900	11.4032	0.968122	6.06731	0.829952	0	0	0	11.7445
AmaTu_RefChr01g022910	0	0	0	0	1.17929	0	0	0.978706
AmaTu_RefChr01g022920	0	0	0	0	0	0	2.50601	0
AmaTu_RefChr01g022930	0.760213	0.968122	2.02244	0.829952	2.35859	0	3.75901	2.93612
AmaTu_RefChr01g022940	17.4849	19.3624	20.2244	19.9188	12.9722	5.06295	8.77103	32.2973
AmaTu_RefChr01g022950	1.52043	0.968122	2.02244	4.14976	0	2.53147	0	0.978706
AmaTu_RefChr01g022960	8.36234	0	1.01122	0	1.17929	1.26574	2.50601	1.95741
AmaTu_RefChr01g022970	0.760213	0	4.04487	0.829952	2.35859	0	1.253	0.978706
AmaTu_RefChr01g022990	0.760213	0	0	2.48986	1.17929	1.26574	0	0.978706
AmaTu_RefChr01g023000	3.80107	5.80873	1.01122	0.829952	0	1.26574	1.253	0.978706
AmaTu_RefChr01g023010	0	1.93624	0	4.97971	0	0	0	0.978706
AmaTu_RefChr01g023040	0.760213	0	1.01122	0	0	0	0	0
AmaTu_RefChr01g023050	0	0	0	1.6599	0	0	0	0
AmaTu_RefChr01g023060	0	2.90437	1.01122	9.95942	1.17929	0	0	0
AmaTu_RefChr01g023070	0.760213	0.968122	1.01122	1.6599	0	1.26574	1.253	0
AmaTu_RefChr01g023080	0.760213	0	1.01122	0	2.35859	0	0	0.978706
AmaTu_RefChr01g023090	0.760213	0	1.01122	0.829952	1.17929	0	2.50601	0.978706
AmaTu_RefChr01g023100	2.28064	1.93624	4.04487	0	0	1.26574	2.50601	1.95741
AmaTu_RefChr01g023120	0	0	0	0	0	0	0	2.93612
AmaTu_RefChr01g023150	0	1.93624	5.05609	0	0	0	0	7.82965
AmaTu_RefChr01g023160	0.760213	0	3.03366	1.6599	0	1.26574	0	0
AmaTu_RefChr01g023170	1.52043	0	2.02244	0	0	0	2.50601	0
AmaTu_RefChr01g023180	0.760213	0	0	0	1.17929	0	1.253	2.93612
AmaTu_RefChr01g023190	41.8117	29.0437	9.10097	20.7488	9.43436	3.79721	11.277	50.8927
AmaTu_RefChr01g023200	3.80107	6.77685	8.08975	5.80966	5.89647	11.3916	1.253	2.93612
AmaTu_RefChr01g023210	0.760213	0	1.01122	0	0	0	1.253	0
AmaTu_RefChr02g023220	0	0	1.01122	0	0	0	0	0
AmaTu_RefChr02g023250	3.80107	0	0	0	2.35859	0	0	0
AmaTu_RefChr02g023260	151.282	174.262	138.537	231.557	175.715	226.567	278.167	143.87
AmaTu_RefChr02g023270	0.760213	0	6.06731	2.48986	1.17929	3.79721	0	0
AmaTu_RefChr02g023280	0	2.90437	0	0	0	1.26574	3.75901	2.93612
AmaTu_RefChr02g023290	8.36234	15.49	2.02244	9.12947	4.71718	5.06295	5.01202	15.6593
AmaTu_RefChr02g023300	163.446	240.094	12548.2	535.319	89.6264	108.853	38.8432	94.9345
AmaTu_RefChr02g023310	0	0	0	0	0	1.26574	0	0
AmaTu_RefChr02g023320	0.760213	0.968122	2.02244	1.6599	0	0	0	0
AmaTu_RefChr02g023330	3.04085	0	0	0.829952	0	0	0	0
AmaTu_RefChr02g023340	1.52043	0.968122	2.02244	2.48986	10.6137	2.53147	0	0.978706
AmaTu_RefChr02g023350	2.28064	0.968122	0	4.14976	3.53788	2.53147	1.253	4.89353
AmaTu_RefChr02g023360	1.52043	2.90437	0	2.48986	1.17929	0	0	0
AmaTu_RefChr02g023370	0	0.968122	0	0	1.17929	0	0	0
AmaTu_RefChr02g023380	24.3268	6.77685	28.3141	21.5788	24.7652	20.2518	15.0361	5.87224
AmaTu_RefChr02g023400	2.28064	0	2.02244	0	0	0	0	0
AmaTu_RefChr02g023410	7.60213	0.968122	2.02244	0.829952	5.89647	1.26574	3.75901	0
AmaTu_RefChr02g023420	6.0817	4.84061	2.02244	0.829952	1.17929	7.59442	3.75901	1.95741
AmaTu_RefChr02g023430	0	1.93624	0	0	0	0	0	0
AmaTu_RefChr02g023440	1.52043	0	0	4.97971	0	0	0	0
AmaTu_RefChr02g023450	0	2.90437	2.02244	0	0	0	0	1.95741
AmaTu_RefChr02g023460	1.52043	6.77685	3.03366	7.46957	1.17929	0	1.253	2.93612
AmaTu_RefChr02g023470	0	0	0	0.829952	0	0	0	0
AmaTu_RefChr02g023480	0	2.90437	0	1.6599	0	2.53147	3.75901	0.978706
AmaTu_RefChr02g023490	0	0.968122	0	2.48986	1.17929	0	0	0
AmaTu_RefChr02g023500	1.52043	1.93624	0	5.80966	0	1.26574	2.50601	0.978706
AmaTu_RefChr02g023510	1.52043	0.968122	0	9.95942	0	0	5.01202	0
AmaTu_RefChr02g023520	0	0.968122	0	0	0	0	0	0
AmaTu_RefChr02g023530	2.28064	0	0	0	0	0	1.253	0
AmaTu_RefChr02g023540	0	0	13.1458	0	9.43436	7.59442	2.50601	9.78706
AmaTu_RefChr02g023550	0.760213	0.968122	1.01122	1.6599	0	0	0	0.978706
AmaTu_RefChr02g023570	2.28064	0	0	0	2.35859	0	0	0.978706
AmaTu_RefChr02g023580	0	0.968122	2.02244	0.829952	0	0	0	0
AmaTu_RefChr02g023590	1.52043	0	0	0	0	0	0	0
AmaTu_RefChr02g023600	0	0	0	2.48986	0	0	0	0
AmaTu_RefChr02g023610	1.52043	1.93624	2.02244	0.829952	1.17929	2.53147	2.50601	1.95741
AmaTu_RefChr02g023620	0	0	0	0	0	0	0	1.95741
AmaTu_RefChr02g023630	2.28064	1.93624	0	0.829952	1.17929	0	0	0.978706
AmaTu_RefChr02g023640	0	0	1.01122	0	0	0	0	1.95741
AmaTu_RefChr02g023650	0	0	1.01122	0	3.53788	7.59442	0	0
AmaTu_RefChr02g023660	0.760213	0.968122	1.01122	0.829952	1.17929	0	0	0
AmaTu_RefChr02g023680	2.28064	0.968122	1.01122	1.6599	0	0	0	0
AmaTu_RefChr02g023690	0	2.90437	0	0.829952	1.17929	1.26574	3.75901	1.95741
AmaTu_RefChr02g023700	4.56128	1.93624	0	0.829952	1.17929	3.79721	5.01202	0.978706
AmaTu_RefChr02g023720	8.36234	0	6.06731	5.80966	3.53788	6.32868	5.01202	0.978706
AmaTu_RefChr02g023730	0.760213	0	0	1.6599	0	0	0	0
AmaTu_RefChr02g023740	6.84192	0.968122	4.04487	0	11.7929	5.06295	1.253	1.95741
AmaTu_RefChr02g023750	1.52043	0	0	0	2.35859	0	0	0
AmaTu_RefChr02g023760	161.165	515.041	0	0	0	0	0	0
AmaTu_RefChr02g023770	3.04085	0.968122	0	0	0	0	0	0
AmaTu_RefChr02g023780	0.760213	0	1.01122	4.14976	0	0	1.253	0
AmaTu_RefChr02g023820	0	0	0	0.829952	0	0	0	2.93612
AmaTu_RefChr02g023840	101.869	375.631	70.7853	136.942	95.5229	97.4617	225.541	200.635
AmaTu_RefChr02g023850	0.760213	0	0	1.6599	0	0	0	0
AmaTu_RefChr02g023860	0	1.93624	0	0	0	1.26574	0	1.95741
AmaTu_RefChr02g023870	0	0.968122	1.01122	4.14976	0	0	2.50601	0
AmaTu_RefChr02g023880	0	0	0	0.829952	0	0	0	0
AmaTu_RefChr02g023890	0	0	1.01122	0	0	0	0	0.978706
AmaTu_RefChr02g023900	2.28064	0.968122	0	0	0	0	0	0
AmaTu_RefChr02g023910	0.760213	0	0	0	0	0	0	0
AmaTu_RefChr02g023930	0	0	0	9.12947	0	0	0	3.91483
AmaTu_RefChr02g024060	0	0	1.01122	0	2.35859	1.26574	0	0.978706
AmaTu_RefChr02g024070	0.760213	0	0	1.6599	0	3.79721	0	2.93612
AmaTu_RefChr02g024080	2.28064	0.968122	0	1.6599	0	3.79721	0	0.978706
AmaTu_RefChr02g024090	4.56128	9.68122	3.03366	13.2792	2.35859	7.59442	7.51803	3.91483
AmaTu_RefChr02g024110	29.6483	12.5856	20.2244	25.7285	1.17929	1.26574	3.75901	0.978706
AmaTu_RefChr02g024120	0.760213	2.90437	0	14.9391	0	0	6.26502	0
AmaTu_RefChr02g024130	0	0	0	0	0	0	0	0.978706
AmaTu_RefChr02g024140	0	2.90437	0	0.829952	0	0	0	0
AmaTu_RefChr02g024150	0	0.968122	0	0	0	0	0	0
AmaTu_RefChr02g024160	1.52043	0	0	0.829952	0	0	0	0
AmaTu_RefChr02g024170	1.52043	0.968122	1.01122	2.48986	1.17929	0	0	0
AmaTu_RefChr02g024190	6.0817	7.74498	15.1683	20.7488	1.17929	1.26574	0	6.85094
AmaTu_RefChr02g024220	5.32149	0	1.01122	0.829952	0	1.26574	0	2.93612
AmaTu_RefChr02g024230	1.52043	0.968122	2.02244	0.829952	1.17929	0	3.75901	3.91483
AmaTu_RefChr02g024240	1.52043	0	1.01122	0	0	0	0	0
AmaTu_RefChr02g024250	0	0	1.01122	0	0	0	0	0.978706
AmaTu_RefChr02g024280	4.56128	2.90437	151.683	6.63962	24.7652	29.1119	0	5.87224
AmaTu_RefChr02g024290	0	0	0	0	0	0	0	0.978706
AmaTu_RefChr02g024300	0	0	0	1.6599	0	0	0	0
AmaTu_RefChr02g024320	0.760213	0	0	3.31981	1.17929	1.26574	0	0
AmaTu_RefChr02g024330	2.28064	3.87249	0	1.6599	0	0	0	0
AmaTu_RefChr02g024340	0	0	0	0	0	1.26574	0	0
AmaTu_RefChr02g024350	39.5311	27.1074	0	1.6599	0	0	13.7831	45.0205
AmaTu_RefChr02g024370	2.28064	1.93624	4.04487	4.14976	2.35859	5.06295	6.26502	4.89353
AmaTu_RefChr02g024380	0	0	0	0	0	0	1.253	1.95741
AmaTu_RefChr02g024400	0	1.93624	2.02244	4.14976	0	0	0	1.95741
AmaTu_RefChr02g024430	6.84192	8.7131	1.01122	8.29952	0	1.26574	7.51803	9.78706
AmaTu_RefChr02g024450	0.760213	0	1.01122	0.829952	0	0	0	0
AmaTu_RefChr02g024480	1.52043	0	1.01122	3.31981	1.17929	2.53147	0	0
AmaTu_RefChr02g024490	0	3.87249	1.01122	0	0	0	0	0
AmaTu_RefChr02g024500	0	0	0	1.6599	0	2.53147	2.50601	1.95741
AmaTu_RefChr02g024520	0.760213	0	1.01122	1.6599	1.17929	0	1.253	0
AmaTu_RefChr02g024530	3.80107	1.93624	0	0	0	1.26574	1.253	0
AmaTu_RefChr02g024540	3.04085	2.90437	0	0	0	0	0	0
AmaTu_RefChr02g024550	0.760213	1.93624	1.01122	0	2.35859	0	2.50601	1.95741
AmaTu_RefChr02g024580	0	0	12.1346	4.14976	1.17929	5.06295	2.50601	0.978706
AmaTu_RefChr02g024600	1.52043	0.968122	0	0	0	0	1.253	0
AmaTu_RefChr02g024620	69.9396	34.8524	1.01122	5.80966	54.2476	75.9442	90.2164	76.3391
AmaTu_RefChr02g024630	0	0	0	0	0	0	0	0.978706
AmaTu_RefChr02g024640	0.760213	1.93624	1.01122	1.6599	0	0	1.253	2.93612
AmaTu_RefChr02g024660	0	0.968122	1.01122	1.6599	0	2.53147	0	1.95741
AmaTu_RefChr02g024680	677.35	533.435	120.335	438.215	344.354	391.113	434.793	739.902
AmaTu_RefChr02g024700	16.7247	2.90437	29.3253	47.3073	81.3713	74.6784	16.2891	33.276
AmaTu_RefChr02g024710	1.52043	1.93624	3.03366	0.829952	0	0	0	0.978706
AmaTu_RefChr02g024720	0.760213	0	0	0	4.71718	0	0	0
AmaTu_RefChr02g024730	0	1.93624	0	0	0	0	1.253	0
AmaTu_RefChr02g024740	0.760213	0	3.03366	0.829952	0	1.26574	3.75901	2.93612
AmaTu_RefChr02g024750	2.28064	0	1.01122	0	0	0	1.253	0
AmaTu_RefChr02g024760	0	0.968122	4.04487	0	0	0	0	0
AmaTu_RefChr02g024770	0	0	0	0	0	0	0	0.978706
AmaTu_RefChr02g024800	0	0	1.01122	0	0	0	0	0
AmaTu_RefChr02g024820	0	0	2.02244	1.6599	0	0	0	0
AmaTu_RefChr02g024830	3.04085	0.968122	0	3.31981	1.17929	1.26574	0	0
AmaTu_RefChr02g024840	3.04085	0.968122	0	0.829952	0	0	0	0.978706
AmaTu_RefChr02g024850	1.52043	0	2.02244	2.48986	5.89647	0	0	1.95741
AmaTu_RefChr02g024860	0.760213	0.968122	9.10097	0	0	0	0	0
AmaTu_RefChr02g024870	0.760213	0.968122	1.01122	3.31981	0	1.26574	0	0
AmaTu_RefChr02g024880	0	0	0	0	0	0	0	0.978706
AmaTu_RefChr02g024890	7.60213	15.49	25.2805	5.80966	8.25506	11.3916	1.253	15.6593
AmaTu_RefChr02g024900	0	0	0	0	1.17929	0	0	0
AmaTu_RefChr02g024930	1.52043	2.90437	2.02244	2.48986	0	0	2.50601	0.978706
AmaTu_RefChr02g024940	0.760213	0	0	0.829952	0	0	0	0
AmaTu_RefChr02g024950	0	0	1.01122	0	0	0	0	0.978706
AmaTu_RefChr02g024960	12.9236	15.49	0	0.829952	1.17929	2.53147	5.01202	3.91483
AmaTu_RefChr02g024970	0.760213	0	2.02244	0	1.17929	0	1.253	0
AmaTu_RefChr02g024980	31.929	56.1511	0	0	0	0	5.01202	0
AmaTu_RefChr02g025010	0.760213	0	1.01122	0	0	0	0	0.978706
AmaTu_RefChr02g025020	0	0	1.01122	0.829952	1.17929	0	0	0.978706
AmaTu_RefChr02g025050	0.760213	0	0	0	1.17929	0	0	0.978706
AmaTu_RefChr02g025060	0	0	0	0	1.17929	2.53147	0	0
AmaTu_RefChr02g025070	0.760213	0	0	0	2.35859	2.53147	1.253	2.93612
AmaTu_RefChr02g025090	6.84192	0	8.08975	6.63962	1.17929	7.59442	2.50601	1.95741
AmaTu_RefChr02g025130	6.0817	5.80873	1.01122	3.31981	2.35859	0	1.253	2.93612
AmaTu_RefChr02g025140	0.760213	0	0	0	0	1.26574	2.50601	0
AmaTu_RefChr02g025150	37.2504	228.477	1.01122	1.6599	1.17929	0	132.819	0
AmaTu_RefChr02g025160	4.56128	11.6175	14.1571	18.2589	0	2.53147	6.26502	0.978706
AmaTu_RefChr02g025170	0	0	0	0	0	0	0	1.95741
AmaTu_RefChr02g025180	25.8472	30.9799	15.1683	16.599	17.6894	36.7064	53.8792	25.4464
AmaTu_RefChr02g025190	0	0	0	0	0	2.53147	0	0.978706
AmaTu_RefChr02g025230	0	1.93624	5.05609	0	0	0	0	0
AmaTu_RefChr02g025250	0	1.93624	3.03366	2.48986	4.71718	1.26574	1.253	0
AmaTu_RefChr02g025260	4.56128	8.7131	2.02244	7.46957	1.17929	1.26574	10.024	2.93612
AmaTu_RefChr02g025270	0.760213	0	4.04487	0	0	2.53147	0	0
AmaTu_RefChr02g025290	0.760213	0	10.1122	1.6599	9.43436	2.53147	8.77103	4.89353
AmaTu_RefChr02g025300	1.52043	0	0	0	0	0	0	0
AmaTu_RefChr02g025310	16.7247	6.77685	5.05609	16.599	14.1515	8.86015	12.53	9.78706
AmaTu_RefChr02g025320	0	0.968122	0	0.829952	1.17929	0	0	0.978706
AmaTu_RefChr02g025330	0	0.968122	0	0.829952	1.17929	0	0	0.978706
AmaTu_RefChr02g025340	0	0	0	2.48986	0	0	0	1.95741
AmaTu_RefChr02g025350	10.643	7.74498	155.728	19.9188	43.6339	30.3777	117.782	51.8714
AmaTu_RefChr02g025360	0	0	3.03366	0	0	0	0	0
AmaTu_RefChr02g025380	0.760213	0.968122	1.01122	0	2.35859	0	0	0
AmaTu_RefChr02g025390	1.52043	0	1.01122	0.829952	0	0	0	1.95741
AmaTu_RefChr02g025400	0	0	5.05609	2.48986	11.7929	10.1259	2.50601	10.7658
AmaTu_RefChr02g025410	0	0	0	0	0	1.26574	0	0
AmaTu_RefChr02g025420	3.04085	9.68122	1.01122	0	0	0	0	3.91483
AmaTu_RefChr02g025430	3.80107	0.968122	0	2.48986	0	1.26574	1.253	3.91483
AmaTu_RefChr02g025440	2.28064	1.93624	13.1458	7.46957	1.17929	0	0	0
AmaTu_RefChr02g025450	12.1634	3.87249	9.10097	8.29952	1.17929	0	15.0361	7.82965
AmaTu_RefChr02g025470	0.760213	0	0	0	0	0	0	0
AmaTu_RefChr02g025480	1.52043	0	2.02244	0	0	0	0	0
AmaTu_RefChr02g025490	3.80107	0	1.01122	0	0	0	0	0
AmaTu_RefChr02g025500	0	0	1.01122	0	1.17929	0	0	0
AmaTu_RefChr02g025510	7.60213	13.5537	0	4.97971	3.53788	1.26574	7.51803	10.7658
AmaTu_RefChr02g025520	9.88277	0	0	0	0	0	0	0
AmaTu_RefChr02g025530	0	0.968122	0	0.829952	1.17929	1.26574	0	2.93612
AmaTu_RefChr02g025550	0	0	1.01122	0	0	0	0	0
AmaTu_RefChr02g025560	0.760213	0.968122	0	0	0	0	0	0.978706
AmaTu_RefChr02g025570	0.760213	0	0	0	0	1.26574	0	1.95741
AmaTu_RefChr02g025590	193.094	159.74	332.691	282.184	227.604	253.147	137.831	99.828
AmaTu_RefChr02g025600	1.52043	0.968122	0	0.829952	1.17929	0	0	2.93612
AmaTu_RefChr02g025610	0	0	1.01122	0	0	0	0	0
AmaTu_RefChr02g025630	50.9343	77.4498	77.8638	50.6271	33.0203	32.9091	65.1563	19.5741
AmaTu_RefChr02g025650	0	0.968122	0	0	0	0	0	0
AmaTu_RefChr02g025660	9.88277	7.74498	5.05609	6.63962	5.89647	0	1.253	5.87224
AmaTu_RefChr02g025680	142.16	137.473	93.0321	136.942	84.9092	124.042	95.2284	45.9992
AmaTu_RefChr02g025690	0	0	1.01122	0	0	0	0	0
AmaTu_RefChr02g025700	3.80107	9.68122	3.03366	5.80966	1.17929	2.53147	3.75901	6.85094
AmaTu_RefChr02g025710	1.52043	0.968122	1.01122	0	0	0	0	0.978706
AmaTu_RefChr02g025720	18.2451	52.2786	50.5609	67.2261	15.3308	12.6574	8.77103	14.6806
AmaTu_RefChr02g025730	0	0	0	0	0	0	0	0.978706
AmaTu_RefChr02g025750	3.80107	0	0	4.97971	1.17929	1.26574	0	1.95741
AmaTu_RefChr02g025760	2.28064	0.968122	3.03366	1.6599	1.17929	3.79721	3.75901	0.978706
AmaTu_RefChr02g025770	11.4032	4.84061	11.1234	5.80966	4.71718	1.26574	3.75901	3.91483
AmaTu_RefChr02g025780	13.6838	1.93624	6.06731	3.31981	8.25506	3.79721	1.253	14.6806
AmaTu_RefChr02g025800	2.28064	0	0	0	0	0	2.50601	1.95741
AmaTu_RefChr02g025820	0.760213	0	0	0	0	0	0	0
AmaTu_RefChr02g025830	0	0	2.02244	0	0	1.26574	0	0
AmaTu_RefChr02g025850	9.88277	2.90437	7.07853	9.95942	5.89647	1.26574	3.75901	14.6806
AmaTu_RefChr02g025860	3.04085	0	0	0.829952	0	2.53147	0	0
AmaTu_RefChr02g025870	0	0	0	2.48986	1.17929	1.26574	0	0
AmaTu_RefChr02g025880	0.760213	0	0	0	0	0	0	0
AmaTu_RefChr02g025890	0	0.968122	0	0	0	0	0	0
AmaTu_RefChr02g025900	0	0	0	0	3.53788	1.26574	0	5.87224
AmaTu_RefChr02g025910	0	0	0	0	0	1.26574	0	0.978706
AmaTu_RefChr02g025920	0.760213	0	0	0	1.17929	0	0	0
AmaTu_RefChr02g025960	0	0	2.02244	2.48986	0	0	0	0.978706
AmaTu_RefChr02g025980	0.760213	0.968122	2.02244	1.6599	1.17929	0	1.253	3.91483
AmaTu_RefChr02g025990	1.52043	2.90437	2.02244	8.29952	0	1.26574	10.024	2.93612
AmaTu_RefChr02g026000	0	0	0	0	0	2.53147	0	0
AmaTu_RefChr02g026030	0	0	1.01122	0	0	0	0	0
AmaTu_RefChr02g026040	0.760213	0	0	0	0	0	0	0
AmaTu_RefChr02g026060	0	0	0	0	0	1.26574	0	0
AmaTu_RefChr02g026070	0	4.84061	3.03366	4.14976	0	0	6.26502	0
AmaTu_RefChr02g026120	0.760213	0.968122	1.01122	0	0	2.53147	1.253	0
AmaTu_RefChr02g026130	0	0	0	0	0	0	0	0.978706
AmaTu_RefChr02g026140	1.52043	0	0	0	0	1.26574	0	0
AmaTu_RefChr02g026150	2.28064	0.968122	2.02244	0.829952	0	3.79721	0	2.93612
AmaTu_RefChr02g026160	0	0	2.02244	1.6599	0	0	96.4814	15.6593
AmaTu_RefChr02g026170	3.80107	0.968122	0	0	0	0	0	0
AmaTu_RefChr02g026180	0	0	0	0.829952	0	0	0	0
AmaTu_RefChr02g026200	58.5364	55.183	29.3253	19.9188	42.4546	58.2239	0	73.403
AmaTu_RefChr02g026230	0	0	0	0	0	0	1.253	0
AmaTu_RefChr02g026240	0	1.93624	0	1.6599	0	2.53147	1.253	0.978706
AmaTu_RefChr02g026250	0	0	1.01122	0	0	0	0	0.978706
AmaTu_RefChr02g026270	16.7247	18.3943	0	9.95942	9.43436	15.1888	12.53	6.85094
AmaTu_RefChr02g026280	0	0	0	1.6599	1.17929	0	0	0
AmaTu_RefChr02g026330	0	0	0	0	0	0	2.50601	0
AmaTu_RefChr02g026340	5.32149	1.93624	1.01122	0.829952	0	1.26574	1.253	0.978706
AmaTu_RefChr02g026350	0	0	0	0	0	3.79721	1.253	0.978706
AmaTu_RefChr02g026360	0	0	2.02244	0	0	0	0	0
AmaTu_RefChr02g026370	0.760213	0	1.01122	0.829952	1.17929	2.53147	0	0
AmaTu_RefChr02g026390	0	0	1.01122	0	1.17929	0	0	0
AmaTu_RefChr02g026400	0	0	0	0	1.17929	2.53147	1.253	0.978706
AmaTu_RefChr02g026440	0	0	0	4.14976	0	5.06295	0	0
AmaTu_RefChr02g026450	4.56128	1.93624	49.5497	3.31981	0	1.26574	0	0
AmaTu_RefChr02g026460	0.760213	0.968122	1.01122	2.48986	0	8.86015	1.253	0
AmaTu_RefChr02g026480	1.52043	0.968122	0	0	0	0	0	0
AmaTu_RefChr02g026500	1.52043	0	1.01122	1.6599	0	0	1.253	0
AmaTu_RefChr02g026510	0	0	0	0.829952	0	0	0	0
AmaTu_RefChr02g026520	4.56128	0.968122	8.08975	0.829952	3.53788	7.59442	0	2.93612
AmaTu_RefChr02g026530	3.04085	0	2.02244	3.31981	1.17929	2.53147	1.253	1.95741
AmaTu_RefChr02g026540	0.760213	0	0	1.6599	0	1.26574	1.253	0
AmaTu_RefChr02g026550	0	0	2.02244	0	0	1.26574	0	0
AmaTu_RefChr02g026560	15.2043	5.80873	9.10097	0.829952	1.17929	2.53147	0	12.7232
AmaTu_RefChr02g026570	0	0	0	0.829952	0	2.53147	0	0
AmaTu_RefChr02g026620	0.760213	2.90437	0	0	0	0	0	2.93612
AmaTu_RefChr02g026630	12.1634	19.3624	11.1234	12.4493	10.6137	3.79721	0	16.638
AmaTu_RefChr02g026640	2.28064	0.968122	5.05609	5.80966	0	1.26574	0	0
AmaTu_RefChr02g026650	1.52043	0	0	0	0	0	0	0
AmaTu_RefChr02g026660	0	0.968122	0	0	0	0	0	0
AmaTu_RefChr02g026670	2.28064	1.93624	0	0	0	0	0	0
AmaTu_RefChr02g026680	0	0	0	1.6599	0	0	0	1.95741
AmaTu_RefChr02g026710	2.28064	0	2.02244	0.829952	1.17929	0	0	0
AmaTu_RefChr02g026720	0	0	4.04487	0	0	1.26574	0	0.978706
AmaTu_RefChr02g026730	1.52043	1.93624	0	0	1.17929	0	0	0
AmaTu_RefChr02g026740	1.52043	2.90437	0	0.829952	0	1.26574	6.26502	3.91483
AmaTu_RefChr02g026750	0.760213	0	3.03366	4.14976	0	0	2.50601	0
AmaTu_RefChr02g026760	2.28064	1.93624	2.02244	0.829952	3.53788	0	3.75901	0.978706
AmaTu_RefChr02g026770	2.28064	0	7.07853	4.14976	1.17929	1.26574	1.253	0.978706
AmaTu_RefChr02g026780	0.760213	3.87249	0	4.97971	0	0	1.253	0
AmaTu_RefChr02g026790	9.88277	0.968122	5.05609	4.97971	5.89647	16.4546	18.7951	9.78706
AmaTu_RefChr02g026810	0	0	0	0	1.17929	5.06295	0	0
AmaTu_RefChr02g026820	0	0	3.03366	0	0	0	0	0
AmaTu_RefChr02g026840	0.760213	0.968122	1.01122	0.829952	1.17929	2.53147	0	0
AmaTu_RefChr02g026850	0.760213	0	4.04487	5.80966	0	2.53147	0	0
AmaTu_RefChr02g026860	0	0	2.02244	0.829952	2.35859	2.53147	0	1.95741
AmaTu_RefChr02g026870	3.04085	0	0	0	1.17929	0	0	0
AmaTu_RefChr02g026880	0	0	0	0.829952	0	0	0	0
AmaTu_RefChr02g026890	2.28064	0	0	0	0	3.79721	0	0
AmaTu_RefChr02g026900	0.760213	0	0	0.829952	0	0	1.253	0.978706
AmaTu_RefChr02g026940	0	0	2.02244	0	0	0	0	0
AmaTu_RefChr02g026950	0	1.93624	0	0.829952	0	0	0	0
AmaTu_RefChr02g026960	0.760213	0	1.01122	0.829952	0	0	1.253	0.978706
AmaTu_RefChr02g026970	2.28064	0	0	0	0	1.26574	0	0
AmaTu_RefChr02g027010	0	0	0	1.6599	0	0	0	0
AmaTu_RefChr02g027020	0	0.968122	1.01122	1.6599	1.17929	1.26574	2.50601	0
AmaTu_RefChr02g027030	0	0	0	0	1.17929	0	1.253	0.978706
AmaTu_RefChr02g027040	0.760213	0	2.02244	0	0	0	0	2.93612
AmaTu_RefChr02g027050	2.28064	2.90437	3.03366	2.48986	0	0	2.50601	0
AmaTu_RefChr02g027060	3.04085	0	140.559	4.97971	7.07577	11.3916	1.253	0.978706
AmaTu_RefChr02g027080	0	0	2.02244	0	1.17929	0	0	3.91483
AmaTu_RefChr02g027090	0	0.968122	1.01122	1.6599	1.17929	1.26574	2.50601	0.978706
AmaTu_RefChr02g027110	0	0	1.01122	0	0	0	0	0
AmaTu_RefChr02g027120	0	0	0	0.829952	2.35859	0	0	0.978706
AmaTu_RefChr02g027130	0	1.93624	0	0	0	0	0	0
AmaTu_RefChr02g027140	0	0	2.02244	0	0	1.26574	0	0
AmaTu_RefChr02g027150	5.32149	1.93624	1.01122	4.14976	2.35859	1.26574	0	5.87224
AmaTu_RefChr02g027160	0	1.93624	0	0	0	0	0	1.95741
AmaTu_RefChr02g027170	6.84192	10.6493	11.1234	4.14976	2.35859	1.26574	7.51803	1.95741
AmaTu_RefChr02g027180	0.760213	2.90437	6.06731	4.14976	1.17929	1.26574	2.50601	0
AmaTu_RefChr02g027260	0.760213	1.93624	0	0.829952	0	0	0	0
AmaTu_RefChr02g027270	0	5.80873	2.02244	1.6599	1.17929	2.53147	0	0.978706
AmaTu_RefChr02g027280	1.52043	0	0	4.97971	17.6894	11.3916	0	5.87224
AmaTu_RefChr02g027290	0.760213	0	0	1.6599	8.25506	12.6574	1.253	5.87224
AmaTu_RefChr02g027300	1.52043	2.90437	0	11.6193	1.17929	0	2.50601	7.82965
AmaTu_RefChr02g027310	0.760213	0	0	0	0	0	0	0
AmaTu_RefChr02g027360	1.52043	1.93624	17.1907	9.95942	0	0	5.01202	1.95741
AmaTu_RefChr02g027370	1.52043	0.968122	1.01122	0.829952	0	0	2.50601	0
AmaTu_RefChr02g027400	3.04085	0	1.01122	0	1.17929	0	0	0
AmaTu_RefChr02g027410	0.760213	0.968122	0	1.6599	0	0	3.75901	0
AmaTu_RefChr02g027420	0	0	3.03366	0	0	0	0	0.978706
AmaTu_RefChr02g027430	0	0	2.02244	0	0	0	0	0
AmaTu_RefChr02g027440	0	0.968122	0	0.829952	11.7929	5.06295	2.50601	8.80836
AmaTu_RefChr02g027470	0	0	0	0	0	0	3.75901	0
AmaTu_RefChr02g027480	0.760213	3.87249	1.01122	5.80966	0	0	0	0.978706
AmaTu_RefChr02g027490	0.760213	0	0	0	0	0	0	0
AmaTu_RefChr02g027500	1.52043	3.87249	2.02244	0.829952	2.35859	0	0	0
AmaTu_RefChr02g027520	0	0	0	1.6599	0	3.79721	0	0.978706
AmaTu_RefChr02g027540	0.760213	0	0	0	0	0	0	0
AmaTu_RefChr02g027590	3.04085	6.77685	4.04487	0	4.71718	0	8.77103	0.978706
AmaTu_RefChr02g027600	0	0	1.01122	0.829952	0	0	0	5.87224
AmaTu_RefChr02g027610	1.52043	0.968122	0	0	3.53788	0	0	0
AmaTu_RefChr02g027620	0	0	2.02244	0	0	0	0	0
AmaTu_RefChr02g027630	0	0	0	0.829952	3.53788	2.53147	2.50601	2.93612
AmaTu_RefChr02g027650	8.36234	0	0	0.829952	101.419	87.3358	56.3852	17.6167
AmaTu_RefChr02g027670	1.52043	0	0	0	0	1.26574	0	0.978706
AmaTu_RefChr02g027680	0	1.93624	0	0	0	0	1.253	0
AmaTu_RefChr02g027690	4.56128	0.968122	0	0	3.53788	0	2.50601	0
AmaTu_RefChr02g027700	5.32149	6.77685	2.02244	6.63962	3.53788	2.53147	5.01202	1.95741
AmaTu_RefChr02g027730	0.760213	12.5856	0	14.9391	41.2753	29.1119	52.6262	23.489
AmaTu_RefChr02g027750	15.2043	22.2668	22.2468	14.9391	23.5859	6.32868	26.3131	22.5102
AmaTu_RefChr02g027760	0	0	0	0.829952	0	0	0	0
AmaTu_RefChr02g027770	5.32149	3.87249	1.01122	1.6599	3.53788	5.06295	6.26502	3.91483
AmaTu_RefChr02g027790	0	0	2.02244	1.6599	17.6894	18.986	2.50601	0
AmaTu_RefChr02g027800	2.28064	0	1.01122	0.829952	2.35859	2.53147	2.50601	5.87224
AmaTu_RefChr02g027810	1.52043	1.93624	2.02244	0	0	0	0	0
AmaTu_RefChr02g027830	0	18.3943	6.06731	9.12947	7.07577	2.53147	7.51803	2.93612
AmaTu_RefChr02g027850	3.80107	0	3.03366	2.48986	0	0	0	0.978706
AmaTu_RefChr02g027860	1.52043	0	3.03366	0	0	1.26574	0	0
AmaTu_RefChr02g027870	0	0	0	0.829952	0	0	0	0
AmaTu_RefChr02g027880	0	1.93624	1.01122	0	0	0	0	0
AmaTu_RefChr02g027890	0.760213	0	0	0.829952	0	0	0	0
AmaTu_RefChr02g027920	1.52043	20.3306	14.1571	5.80966	1.17929	0	3.75901	0
AmaTu_RefChr02g027940	32.6892	2.90437	49.5497	26.5585	7.07577	6.32868	13.7831	9.78706
AmaTu_RefChr02g027960	0.760213	0	2.02244	6.63962	0	0	0	1.95741
AmaTu_RefChr02g027970	3.04085	6.77685	1.01122	4.97971	1.17929	1.26574	6.26502	4.89353
AmaTu_RefChr02g027980	0.760213	0	1.01122	2.48986	0	0	1.253	0.978706
AmaTu_RefChr02g027990	0.760213	0	2.02244	0	2.35859	0	0	0
AmaTu_RefChr02g028000	0	0	0	0	0	0	0	0.978706
AmaTu_RefChr02g028020	0.760213	0	6.06731	0.829952	1.17929	0	1.253	0
AmaTu_RefChr02g028030	0	0.968122	0	0	0	1.26574	1.253	0
AmaTu_RefChr02g028040	3.04085	0	0	0	0	0	0	0
AmaTu_RefChr02g028050	48.6536	5.80873	1.01122	0	103.778	64.5525	0	56.765
AmaTu_RefChr02g028060	72.2202	9.68122	9.10097	18.2589	36.5581	22.7833	18.7951	28.3825
AmaTu_RefChr02g028070	63.0977	3.87249	8.08975	36.5179	23.5859	16.4546	33.8311	21.5315
AmaTu_RefChr02g028080	5.32149	0.968122	3.03366	1.6599	12.9722	12.6574	3.75901	3.91483
AmaTu_RefChr02g028090	5.32149	0	0	1.6599	1.17929	2.53147	1.253	0
AmaTu_RefChr02g028100	0.760213	0.968122	0	4.14976	2.35859	2.53147	0	0
AmaTu_RefChr02g028110	2.28064	1.93624	6.06731	1.6599	0	0	0	1.95741
AmaTu_RefChr02g028130	0	0	2.02244	0.829952	0	0	0	0
AmaTu_RefChr02g028180	9.12256	4.84061	1.01122	6.63962	4.71718	1.26574	3.75901	1.95741
AmaTu_RefChr02g028190	0.760213	9.68122	2.02244	5.80966	0	0	1.253	2.93612
AmaTu_RefChr02g028200	0	2.90437	0	0	0	0	1.253	0
AmaTu_RefChr02g028210	0	0	2.02244	0.829952	0	0	0	0
AmaTu_RefChr02g028230	0.760213	1.93624	2.02244	0	0	0	1.253	0
AmaTu_RefChr02g028240	5.32149	2.90437	0	4.97971	3.53788	2.53147	1.253	3.91483
AmaTu_RefChr02g028260	0.760213	0	0	0	0	0	0	0
AmaTu_RefChr02g028300	0.760213	0	2.02244	0.829952	3.53788	7.59442	0	0
AmaTu_RefChr02g028310	0	0	0	0	0	2.53147	0	0
AmaTu_RefChr02g028320	0	0	0	0	0	1.26574	0	0
AmaTu_RefChr02g028330	0	0	0	0	0	0	0	2.93612
AmaTu_RefChr02g028340	0	0	1.01122	0	0	0	0	0
AmaTu_RefChr02g028350	1.52043	0.968122	1.01122	4.97971	1.17929	0	0	0
AmaTu_RefChr02g028360	1.52043	0	1.01122	0	0	1.26574	0	0
AmaTu_RefChr02g028370	2.28064	0	0	0	0	0	0	0
AmaTu_RefChr02g028380	22.8064	9.68122	58.6507	37.3478	0	0	0	22.5102
AmaTu_RefChr02g028400	0	0	0	0	1.17929	1.26574	0	0
AmaTu_RefChr02g028410	26.6075	1.93624	51.5722	29.0483	0	0	1.253	2.93612
AmaTu_RefChr02g028420	0	0	0	0	1.17929	0	0	0
AmaTu_RefChr02g028430	0	0	0	0	0	0	0	0.978706
AmaTu_RefChr02g028440	0	0	0	0	1.17929	0	0	0
AmaTu_RefChr02g028460	0.760213	0	0	0	0	1.26574	0	0.978706
AmaTu_RefChr02g028470	3.80107	4.84061	1.01122	7.46957	0	0	6.26502	6.85094
AmaTu_RefChr02g028490	2.28064	7.74498	3.03366	13.2792	4.71718	1.26574	10.024	9.78706
AmaTu_RefChr02g028500	1.52043	0.968122	3.03366	1.6599	1.17929	0	0	1.95741
AmaTu_RefChr02g028530	0	0	1.01122	0	0	0	0	0
AmaTu_RefChr02g028550	0	0	0	0.829952	2.35859	10.1259	1.253	2.93612
AmaTu_RefChr02g028600	0	0	1.01122	1.6599	1.17929	0	0	0
AmaTu_RefChr02g028630	0	0	0	0	1.17929	0	0	0
AmaTu_RefChr02g028660	0	0	0	0.829952	0	0	0	0
AmaTu_RefChr02g028670	0	0	3.03366	0.829952	0	0	1.253	0
AmaTu_RefChr02g028680	2.28064	0	1.01122	0.829952	1.17929	5.06295	0	0.978706
AmaTu_RefChr02g028690	0	0	2.02244	0	0	0	0	0
AmaTu_RefChr02g028700	2.28064	0	1.01122	2.48986	2.35859	0	0	0
AmaTu_RefChr02g028740	0	0	1.01122	0	0	0	0	0
AmaTu_RefChr02g028750	0	0.968122	0	0	0	0	5.01202	0
AmaTu_RefChr02g028790	0	0	0	0	0	1.26574	0	0.978706
AmaTu_RefChr02g028800	2.28064	3.87249	0	0.829952	2.35859	1.26574	2.50601	1.95741
AmaTu_RefChr02g028810	82.8632	9.68122	16.1795	76.3556	566.061	665.777	81.4453	129.189
AmaTu_RefChr02g028840	0	0	0	0	0	0	1.253	0
AmaTu_RefChr02g028860	0	0	2.02244	0	0	1.26574	0	0
AmaTu_RefChr02g028870	0	0	2.02244	0	0	0	0	0
AmaTu_RefChr02g028880	0	0	2.02244	2.48986	2.35859	3.79721	0	0
AmaTu_RefChr02g028900	0.760213	2.90437	0	1.6599	0	0	0	0
AmaTu_RefChr02g028910	0	0	2.02244	24.8986	0	0	1.253	59.7011
AmaTu_RefChr02g028920	9.12256	4.84061	27.3029	21.5788	17.6894	5.06295	25.0601	9.78706
AmaTu_RefChr02g028940	0	0	0	3.31981	0	0	0	0.978706
AmaTu_RefChr02g028970	2.28064	0	1.01122	0	0	1.26574	0	2.93612
AmaTu_RefChr02g028980	0.760213	2.90437	1.01122	0	5.89647	1.26574	0	0
AmaTu_RefChr02g028990	0	0	1.01122	0	0	0	0	0
AmaTu_RefChr02g029010	1.52043	0	12.1346	0.829952	1.17929	6.32868	0	3.91483
AmaTu_RefChr02g029020	0.760213	1.93624	2.02244	0	1.17929	2.53147	0	2.93612
AmaTu_RefChr02g029030	0	0	1.01122	0.829952	0	0	0	0
AmaTu_RefChr02g029040	0	0	1.01122	0	0	0	0	0
AmaTu_RefChr02g029050	0	0	1.01122	0	0	0	0	0
AmaTu_RefChr02g029070	1.52043	0.968122	1.01122	0	1.17929	0	1.253	0
AmaTu_RefChr02g029090	0	0	2.02244	0.829952	0	0	0	0
AmaTu_RefChr02g029110	3.04085	1.93624	0	0.829952	1.17929	0	0	0
AmaTu_RefChr02g029120	7.60213	6.77685	0	0.829952	2.35859	2.53147	1.253	3.91483
AmaTu_RefChr02g029130	2.28064	0.968122	5.05609	0	2.35859	0	0	11.7445
AmaTu_RefChr02g029140	15.9645	20.3306	10.1122	16.599	0	7.59442	3.75901	13.7019
AmaTu_RefChr02g029160	0	0.968122	0	0	0	0	0	3.91483
AmaTu_RefChr02g029170	0	1.93624	1.01122	0	0	0	0	2.93612
AmaTu_RefChr02g029180	0	0	0	0	0	1.26574	2.50601	0
AmaTu_RefChr02g029190	1.52043	0	1.01122	0	0	0	0	0
AmaTu_RefChr02g029200	3.04085	1.93624	1.01122	2.48986	7.07577	1.26574	2.50601	0.978706
AmaTu_RefChr02g029210	0	0.968122	0	0	0	0	0	0.978706
AmaTu_RefChr02g029240	0.760213	0	0	0	1.17929	0	0	0
AmaTu_RefChr02g029250	1.52043	3.87249	1.01122	3.31981	31.841	22.7833	25.0601	6.85094
AmaTu_RefChr02g029260	0.760213	10.6493	84.9424	15.7691	30.6617	24.049	36.3371	8.80836
AmaTu_RefChr02g029270	2.28064	0	0	0	1.17929	0	0	0
AmaTu_RefChr02g029320	0	0	2.02244	0.829952	1.17929	0	0	1.95741
AmaTu_RefChr02g029330	0	0	3.03366	2.48986	2.35859	2.53147	1.253	3.91483
AmaTu_RefChr02g029340	0	0	2.02244	0.829952	0	0	0	0
AmaTu_RefChr02g029350	0	0	3.03366	0.829952	0	0	0	0
AmaTu_RefChr02g029360	8.36234	33.8843	8.08975	17.429	9.43436	10.1259	12.53	24.4677
AmaTu_RefChr02g029380	0	0	0	0.829952	0	0	0	0
AmaTu_RefChr02g029400	1.52043	0.968122	1.01122	0.829952	0	0	0	0
AmaTu_RefChr02g029410	0	0	0	0	5.89647	7.59442	0	2.93612
AmaTu_RefChr02g029430	0.760213	0	0	0	0	0	0	0.978706
AmaTu_RefChr02g029440	0.760213	0	0	0	0	0	0	0
AmaTu_RefChr02g029490	3.04085	1.93624	0	0	3.53788	1.26574	0	0
AmaTu_RefChr02g029510	2.28064	4.84061	4.04487	4.14976	9.43436	3.79721	0	3.91483
AmaTu_RefChr02g029520	64.6181	77.4498	17.1907	109.554	44.8132	60.7553	187.951	183.018
AmaTu_RefChr02g029530	6.0817	0.968122	8.08975	4.14976	0	0	2.50601	2.93612
AmaTu_RefChr02g029540	26.6075	46.4699	30.3366	39.8377	42.4546	29.1119	30.0721	19.5741
AmaTu_RefChr02g029590	0	0	0	0	0	0	0	1.95741
AmaTu_RefChr02g029610	0	0	1.01122	0	3.53788	0	1.253	0
AmaTu_RefChr02g029630	3.80107	0	4.04487	0.829952	1.17929	0	0	0
AmaTu_RefChr02g029640	0.760213	0.968122	0	0.829952	0	0	0	1.95741
AmaTu_RefChr02g029670	3.80107	0	0	0.829952	2.35859	8.86015	1.253	4.89353
AmaTu_RefChr02g029680	1.52043	0	6.06731	1.6599	0	0	0	0.978706
AmaTu_RefChr02g029690	0.760213	0	0	0	0	0	0	0
AmaTu_RefChr02g029710	0	0.968122	0	0	0	1.26574	1.253	0
AmaTu_RefChr02g029720	0.760213	0	0	0.829952	0	0	0	0.978706
AmaTu_RefChr02g029730	3.80107	1.93624	5.05609	5.80966	1.17929	7.59442	5.01202	0.978706
AmaTu_RefChr02g029740	6.0817	12.5856	2.02244	7.46957	2.35859	0	8.77103	16.638
AmaTu_RefChr02g029760	0	0	0	0	0	0	1.253	0
AmaTu_RefChr02g029790	0	0	0	0	0	1.26574	0	0
AmaTu_RefChr02g029800	0.760213	0	0	0	0	0	0	0
AmaTu_RefChr02g029810	0.760213	0	0	0	0	0	0	0
AmaTu_RefChr02g029820	0	0	0	0	0	2.53147	0	0
AmaTu_RefChr02g029830	0.760213	0	0	0	0	0	0	0
AmaTu_RefChr02g029840	0.760213	0	0	0	0	2.53147	0	0
AmaTu_RefChr02g029870	1.52043	0	1.01122	0	0	0	0	0
AmaTu_RefChr02g029880	0.760213	0	2.02244	0.829952	0	0	0	2.93612
AmaTu_RefChr02g029910	0.760213	0	1.01122	0.829952	0	0	0	0
AmaTu_RefChr02g029930	0.760213	3.87249	3.03366	2.48986	0	1.26574	0	0.978706
AmaTu_RefChr02g029960	0.760213	0	0	0	0	0	0	0
AmaTu_RefChr02g029980	0	0	0	0.829952	0	0	0	0
AmaTu_RefChr02g030000	2.28064	0.968122	0	0	0	0	0	0
AmaTu_RefChr02g030010	1.52043	0	0	0	0	0	0	0.978706
AmaTu_RefChr02g030020	0	0	2.02244	1.6599	0	1.26574	0	0
AmaTu_RefChr02g030030	0.760213	4.84061	4.04487	2.48986	2.35859	0	2.50601	1.95741
AmaTu_RefChr02g030040	0	0	1.01122	1.6599	0	0	0	0
AmaTu_RefChr02g030070	0	0.968122	2.02244	0.829952	0	1.26574	0	1.95741
AmaTu_RefChr02g030100	0	0	3.03366	0	0	0	0	0
AmaTu_RefChr02g030110	0	0	1.01122	0	0	0	3.75901	0
AmaTu_RefChr02g030130	0	0	0	0	0	0	1.253	0
AmaTu_RefChr02g030140	0	0	0	0.829952	0	0	0	0
AmaTu_RefChr02g030150	0	0	0	1.6599	0	0	0	0
AmaTu_RefChr02g030170	4.56128	4.84061	0	11.6193	4.71718	0	1.253	4.89353
AmaTu_RefChr02g030180	0.760213	0	1.01122	0	1.17929	1.26574	0	0
AmaTu_RefChr02g030220	1.52043	0	0	0	0	0	0	2.93612
AmaTu_RefChr02g030250	4.56128	0.968122	0	0.829952	2.35859	2.53147	0	2.93612
AmaTu_RefChr02g030260	3.04085	1.93624	1.01122	1.6599	1.17929	0	1.253	0
AmaTu_RefChr02g030270	0	0.968122	0	0	0	0	0	0
AmaTu_RefChr02g030280	2.28064	0	0	0	0	0	0	0
AmaTu_RefChr02g030290	0	0	0	0.829952	0	0	0	0
AmaTu_RefChr02g030300	0.760213	2.90437	0	0	0	0	0	0
AmaTu_RefChr02g030310	1.52043	0	2.02244	0	0	0	0	0
AmaTu_RefChr02g030320	0	0	0	0	0	0	0	1.95741
AmaTu_RefChr02g030330	1.52043	0.968122	0	0.829952	0	1.26574	0	1.95741
AmaTu_RefChr02g030340	0	0	0	0	0	0	5.01202	0
AmaTu_RefChr02g030360	0	0.968122	0	0.829952	0	0	1.253	0.978706
AmaTu_RefChr02g030370	0.760213	0	0	4.97971	0	0	0	0
AmaTu_RefChr02g030380	0.760213	0	2.02244	3.31981	0	0	0	0
AmaTu_RefChr02g030400	2.28064	1.93624	5.05609	0.829952	1.17929	0	0	0
AmaTu_RefChr02g030410	0	0	1.01122	0	1.17929	0	1.253	0
AmaTu_RefChr02g030480	22.8064	10.6493	15.1683	7.46957	15.3308	11.3916	6.26502	7.82965
AmaTu_RefChr02g030490	0	2.90437	5.05609	2.48986	0	0	0	1.95741
AmaTu_RefChr02g030500	0	0	1.01122	0	0	0	0	0
AmaTu_RefChr02g030520	3.04085	13.5537	0	13.2792	4.71718	11.3916	0	2.93612
AmaTu_RefChr02g030530	0	0	0	0	0	1.26574	0	0
AmaTu_RefChr02g030540	161.925	194.593	190.109	213.298	297.182	286.056	274.408	155.614
AmaTu_RefChr02g030550	3.80107	9.68122	3.03366	1.6599	0	3.79721	1.253	4.89353
AmaTu_RefChr02g030560	5.32149	1.93624	3.03366	3.31981	3.53788	2.53147	1.253	0.978706
AmaTu_RefChr02g030570	0	0.968122	1.01122	0	0	0	2.50601	0.978706
AmaTu_RefChr02g030580	0	0	2.02244	0.829952	2.35859	1.26574	2.50601	0.978706
AmaTu_RefChr02g030590	0.760213	0.968122	0	0	0	0	0	0
AmaTu_RefChr02g030600	310.927	373.695	117.301	149.391	418.65	467.057	221.782	329.824
AmaTu_RefChr02g030610	15.9645	10.6493	18.2019	16.599	10.6137	3.79721	13.7831	13.7019
AmaTu_RefChr02g030620	0	0	1.01122	0	0	0	2.50601	0.978706
AmaTu_RefChr02g030630	1.52043	0	1.01122	0	1.17929	1.26574	0	0
AmaTu_RefChr02g030640	6.84192	0	2.02244	0	2.35859	3.79721	0	2.93612
AmaTu_RefChr02g030650	0	0	0	0.829952	0	0	2.50601	0
AmaTu_RefChr02g030680	1.52043	3.87249	0	3.31981	0	0	1.253	7.82965
AmaTu_RefChr02g030690	2.28064	0	0	0	0	0	0	0
AmaTu_RefChr02g030700	0	0	0	0	1.17929	0	0	2.93612
AmaTu_RefChr02g030710	60.817	38.7249	96.0658	49.7971	67.2198	51.8952	68.9153	15.6593
AmaTu_RefChr02g030720	2.28064	0	3.03366	0	1.17929	0	3.75901	3.91483
AmaTu_RefChr02g030730	1.52043	1.93624	0	0.829952	0	1.26574	1.253	0
AmaTu_RefChr02g030750	0	0.968122	0	4.14976	3.53788	6.32868	0	0.978706
AmaTu_RefChr02g030760	2.28064	0	0	0.829952	1.17929	11.3916	0	0
AmaTu_RefChr02g030770	0	0	1.01122	0	0	0	0	0
AmaTu_RefChr02g030790	0	0	0	0	0	0	1.253	0.978706
AmaTu_RefChr02g030800	0	0	2.02244	0.829952	1.17929	2.53147	1.253	0
AmaTu_RefChr02g030820	1.52043	0	0	3.31981	0	0	2.50601	0
AmaTu_RefChr02g030840	0	0	0	2.48986	0	0	0	0.978706
AmaTu_RefChr02g030850	0	0	0	0	0	2.53147	1.253	0
AmaTu_RefChr02g030900	0	0	1.01122	0	2.35859	6.32868	0	0
AmaTu_RefChr02g030920	0.760213	0	0	0	0	0	0	0
AmaTu_RefChr02g030930	0.760213	0	0	0	0	0	0	0.978706
AmaTu_RefChr02g030940	0	0	0	0	1.17929	0	0	0
AmaTu_RefChr02g030950	0	0.968122	2.02244	2.48986	0	0	0	2.93612
AmaTu_RefChr02g030960	218.181	546.021	21.2356	8.29952	40.096	39.2378	146.602	269.144
AmaTu_RefChr02g030980	2.28064	11.6175	0	1.6599	10.6137	10.1259	23.8071	0
AmaTu_RefChr02g030990	0.760213	2.90437	0	0	0	0	0	0
AmaTu_RefChr02g031000	10.643	14.5218	9.10097	0.829952	0	7.59442	7.51803	12.7232
AmaTu_RefChr02g031010	5.32149	2.90437	3.03366	0	0	0	8.77103	0.978706
AmaTu_RefChr02g031020	0.760213	0	7.07853	0	9.43436	1.26574	2.50601	0.978706
AmaTu_RefChr02g031030	4.56128	1.93624	0	14.1092	7.07577	3.79721	3.75901	0
AmaTu_RefChr02g031070	0	0	0	0	0	0	1.253	0
AmaTu_RefChr02g031080	0	0	0	0	0	2.53147	0	0
AmaTu_RefChr02g031110	0.760213	0	1.01122	5.80966	4.71718	1.26574	1.253	0.978706
AmaTu_RefChr02g031120	0.760213	0.968122	0	0.829952	3.53788	5.06295	1.253	1.95741
AmaTu_RefChr02g031130	2.28064	0.968122	0	0	0	0	0	0
AmaTu_RefChr02g031140	247.069	474.38	589.54	988.473	488.228	573.379	1202.88	714.456
AmaTu_RefChr02g031150	0.760213	5.80873	1.01122	0	15.3308	11.3916	5.01202	3.91483
AmaTu_RefChr02g031170	1.52043	0.968122	1.01122	0.829952	8.25506	6.32868	0	0.978706
AmaTu_RefChr02g031190	1.52043	0.968122	1.01122	0	1.17929	0	0	0
AmaTu_RefChr02g031200	0.760213	0	0	0.829952	1.17929	0	0	0
AmaTu_RefChr02g031210	0	0	0	0	0	1.26574	0	0
AmaTu_RefChr02g031230	1.52043	0.968122	2.02244	1.6599	0	0	2.50601	4.89353
AmaTu_RefChr02g031250	0	0	0	1.6599	1.17929	0	0	0
AmaTu_RefChr02g031260	0	0.968122	0	0	0	0	0	0
AmaTu_RefChr02g031280	0	0	3.03366	0.829952	0	0	0	0
AmaTu_RefChr02g031290	0	0	0	0.829952	0	0	0	0
AmaTu_RefChr02g031300	0	0	0	0	0	0	2.50601	0
AmaTu_RefChr02g031330	3.80107	4.84061	3.03366	2.48986	0	7.59442	3.75901	0.978706
AmaTu_RefChr02g031340	0	0.968122	1.01122	0.829952	5.89647	1.26574	2.50601	0
AmaTu_RefChr02g031350	0.760213	0	1.01122	0	0	0	0	1.95741
AmaTu_RefChr02g031360	0	0.968122	0	2.48986	4.71718	1.26574	1.253	0
AmaTu_RefChr02g031370	28.1279	9.68122	48.5385	6.63962	69.5784	91.133	33.8311	31.3186
AmaTu_RefChr02g031390	54.7353	19.3624	16.1795	59.7565	100.24	74.6784	83.9513	76.3391
AmaTu_RefChr02g031400	115.552	51.3105	51.5722	71.3759	71.937	37.9721	67.6623	38.1695
AmaTu_RefChr02g031410	13.6838	1.93624	0	2.48986	2.35859	5.06295	3.75901	1.95741
AmaTu_RefChr02g031420	0.760213	0	0	10.7894	0	0	0	0
AmaTu_RefChr02g031440	0	0	0	0	1.17929	1.26574	0	1.95741
AmaTu_RefChr02g031450	0	0	1.01122	0.829952	0	0	0	0
AmaTu_RefChr02g031460	2.28064	0	1.01122	3.31981	3.53788	1.26574	2.50601	4.89353
[truncated: 14,328 more rows]

## Sheet: ST7 TCC diff exp
	gene_id	a.value	m.value	p.value	q.value	Annotation 1 (PFAM)	Annotation 2 (PFAM)	Go Terms	rank	estimatedDEG
1	AmaTu_RefChr13g213230	-3.21329	13.3646	5.97203e-19	9.75054e-15	N-terminal domain of ribose phosphate pyrophosphokinase	Ribose-phosphate pyrophosphokinase, N-terminal domain	-	1	1
2	AmaTu_RefChr02g023300	9.04772	-5.34313	4.97427e-09	3.62341e-05	Mitosis protein DIM1	Dim1 family	GO:0000398|GO:0046540	2	1
3	AmaTu_RefChr08g141850	-3.21329	-9.6488	6.65783e-09	3.62341e-05				3	1
4	AmaTu_RefChr02g023760	-3.21329	-9.43237	1.03635e-08	4.23012e-05	1,3-beta-glucan synthase component	Glycosyl transferase 48 domain	GO:0000148|GO:0003843|GO:0006075|GO:0016020	4	1
5	AmaTu_RefChr03g063250	3.13114	-7.15446	6.2212e-08	0.000170168	Cofactor assembly of complex C subunit B	Cofactor assembly of complex C subunit B, CCB1	-	5	1
6	AmaTu_RefChr06g115320	3.7366	-5.7222	6.77363e-08	0.000170168	Zinc-binding dehydrogenase	Alcohol dehydrogenase-like, C-terminal	-	6	1
7	AmaTu_RefChr13g216430	5.05989	6.78306	7.29573e-08	0.000170168	WD domain, G-beta repeat	WD40 repeat	GO:0005515	7	1
8	AmaTu_RefChr15g239390	4.3331	-5.61214	9.16878e-08	0.000181857	Thi4 family	-	-	8	1
9	AmaTu_RefChr01g002990	2.05299	8.89702	1.00246e-07	0.000181857	Protein N-terminal asparagine amidohydrolase	Protein N-terminal asparagine amidohydrolase	GO:0008418	9	1
10	AmaTu_RefChr10g167610	2.93785	-9.19575	3.11699e-07	0.000508911	Replication factor-A C terminal domain	Replication factor A, C-terminal	-	10	1
11	AmaTu_RefChr08g140880	2.76876	7.15865	6.78348e-07	0.000899292				11	1
12	AmaTu_RefChr04g080550	7.65112	-3.69039	7.09302e-07	0.000899292	Malonyl-CoA decarboxylase N-terminal domain	Malonyl-CoA decarboxylase, N-terminal	-	12	1
13	AmaTu_RefChr06g114340	2.50362	-7.06935	7.16041e-07	0.000899292	Hinge domain of cleavage stimulation factor subunit 2	Cleavage stimulation factor subunit 2, hinge domain	-	13	1
14	AmaTu_RefChr15g235910	2.78364	6.22892	9.11562e-07	0.00099384	Tetraspanin family	Tetraspanin/Peripherin	GO:0016020	14	1
15	AmaTu_RefChr16g247690	2.19226	-6.06821	9.13064e-07	0.00099384	Tetratricopeptide repeat	-	-	15	1
16	AmaTu_RefChr10g171130	5.15856	4.93211	1.10803e-06	0.00112863				16	1
17	AmaTu_RefChr16g246640	2.53178	-7.12566	1.17515e-06	0.00112863	RNA pseudouridylate synthase	Pseudouridine synthase, RsuA/RluA-like	GO:0001522|GO:0003723|GO:0009451|GO:0009982	17	1
18	AmaTu_RefChr15g232930	-3.21329	-7.21941	1.44846e-06	0.00131384	Ribonuclease HII	Ribonuclease HII/HIII domain	GO:0004523	18	1
19	AmaTu_RefChr05g093560	-3.21329	-7.43592	1.6936e-06	0.00140201				19	1
20	AmaTu_RefChr09g148820	3.33508	-5.75376	1.74523e-06	0.00140201	Phosphoglucomutase/phosphomannomutase, alpha/beta/alpha domain I	Alpha-D-phosphohexomutase, alpha/beta/alpha domain I	GO:0005975|GO:0016868	20	1
21	AmaTu_RefChr03g063340	2.5875	-6.52422	1.86242e-06	0.00140201	Rieske [2Fe-2S] domain	Rieske [2Fe-2S] iron-sulphur domain	GO:0051537	21	1
22	AmaTu_RefChr06g112380	5.43809	4.63629	1.88916e-06	0.00140201	Methyltransferase domain	Methyltransferase type 11	GO:0008757	22	1
23	AmaTu_RefChr13g210600	4.47814	4.22426	2.29435e-06	0.00162869	Hydrophobic seed protein	Hydrophobic seed protein domain	-	23	1
24	AmaTu_RefChr10g168980	2.56405	-6.56346	2.78746e-06	0.00189629	O-methyltransferase domain	O-methyltransferase, C-terminal domain	GO:0008171	24	1
25	AmaTu_RefChr04g078290	2.15221	-7.65363	3.25304e-06	0.00212449	MCM AAA-lid domain	MCM, AAA-lid domain	-	25	1
26	AmaTu_RefChr13g204660	-3.21329	6.5169	3.39427e-06	0.00213147	Glycosyl hydrolase family 9	Glycoside hydrolase family 9	GO:0004553|GO:0005975	26	1
27	AmaTu_RefChr07g129830	-3.21329	7.03919	3.90322e-06	0.00228347	NUBPL iron-transfer P-loop NTPase	Flagellum site-determining protein YlxH/ Fe-S cluster assembling factor NBP35	-	27	1
28	AmaTu_RefChr09g154290	3.11931	-5.71038	3.91976e-06	0.00228347	pfkB family carbohydrate kinase	Carbohydrate kinase PfkB	-	28	1
29	AmaTu_RefChr16g251640	2.29266	-5.90537	4.05591e-06	0.00228347	Phosphatidylinositol-specific phospholipase C, Y domain	Phospholipase C, phosphatidylinositol-specific, Y domain	GO:0004435|GO:0006629|GO:0007165|GO:0035556	29	1
30	AmaTu_RefChr07g120460	-3.21329	-6.54124	4.36647e-06	0.00237638	Initiation factor 2 subunit family	Initiation factor 2B-related	-	30	1
31	AmaTu_RefChr12g197720	-3.21329	-6.9105	6.11513e-06	0.0032207				31	1
32	AmaTu_RefChr05g093010	-3.21329	6.26178	6.33423e-06	0.00323184	pfkB family carbohydrate kinase	Carbohydrate kinase PfkB	-	32	1
33	AmaTu_RefChr16g246720	-3.21329	-6.39613	6.95283e-06	0.00343997				33	1
34	AmaTu_RefChr02g047120	2.54187	4.88405	8.38459e-06	0.00402633	AIG1 family	AIG1-type guanine nucleotide-binding (G) domain	GO:0005525	34	1
35	AmaTu_RefChr02g027650	3.61901	4.83716	9.41925e-06	0.00439394				35	1
36	AmaTu_RefChr01g007080	-3.21329	6.60416	1.0896e-05	0.00494162	Transferase family	-	-	36	1
37	AmaTu_RefChr05g091860	1.54358	-6.6113	1.1239e-05	0.00495942				37	1
38	AmaTu_RefChr11g188940	1.60381	7.30109	1.17545e-05	0.00505042	Lateral organ boundaries (LOB) domain	Lateral organ boundaries, LOB	-	38	1
39	AmaTu_RefChr15g229980	1.25604	7.04988	1.22001e-05	0.00510747	Xylanase inhibitor C-terminal	Xylanase inhibitor, C-terminal	-	39	1
40	AmaTu_RefChr05g089580	1.21071	7.21248	1.2571e-05	0.00513118	Lipase (class 3)	Fungal lipase-type domain	GO:0006629	40	1
41	AmaTu_RefChr01g007720	3.82131	5.44834	1.30739e-05	0.00520629	Sugar efflux transporter for intercellular exchange	Sugar transporter SWEET repeat	GO:0016020	41	1
42	AmaTu_RefChr02g040010	7.05514	-3.23543	1.4831e-05	0.00570383	E+ motif	E2 motif	-	42	1
43	AmaTu_RefChr06g117300	-3.21329	6.31768	1.5022e-05	0.00570383	Mechanosensitive ion channel, beta-domain	Mechanosensitive ion channel MscS	GO:0016020|GO:0055085	43	1
44	AmaTu_RefChr01g004660	-3.21329	5.92024	1.61114e-05	0.00597843				44	1
45	AmaTu_RefChr15g240110	5.21396	4.10379	1.7953e-05	0.00651375	Small subunit of serine palmitoyltransferase-like	Small subunit of serine palmitoyltransferase-like	-	45	1
46	AmaTu_RefChr09g156790	1.80067	-5.38196	1.88839e-05	0.00668691	Cytochrome P450	Cytochrome P450	GO:0004497|GO:0005506|GO:0016705|GO:0020037	46	1
47	AmaTu_RefChr12g194570	2.52862	-5.75874	1.92494e-05	0.00668691	Cytochrome oxidase c subunit VIb	Cytochrome oxidase c subunit VIb-like	-	47	1
48	AmaTu_RefChr16g248840	-3.21329	-6.28997	2.13519e-05	0.00726277	Sybindin-like family	Trafficking protein particle complex subunit	GO:0016192|GO:0030008	48	1
49	AmaTu_RefChr01g016570	1.88877	6.01629	2.19734e-05	0.00732164	Helicase associated domain (HA2), ratchet-like	-	-	49	1
50	AmaTu_RefChr01g015010	3.13741	4.51358	2.26598e-05	0.00739932	Pectinesterase	Pectinesterase, catalytic	GO:0030599|GO:0042545	50	1
51	AmaTu_RefChr14g223420	-3.21329	5.76706	2.39839e-05	0.00756585	Disease resistance protein Winged helix domain	-	-	51	1
52	AmaTu_RefChr08g146060	-3.21329	-5.9349	2.40965e-05	0.00756585				52	1
53	AmaTu_RefChr07g121920	2.34439	4.90775	2.57857e-05	0.00794346	Plant calmodulin-binding domain	Calmodulin-binding domain, plant	GO:0005516	53	1
54	AmaTu_RefChr11g185710	3.84051	-6.12841	2.65915e-05	0.00803999	Partial alpha/beta-hydrolase lipase region	Partial AB-hydrolase lipase domain	GO:0006629	54	1
55	AmaTu_RefChr02g037320	4.68429	3.47309	2.72968e-05	0.00810318	Protein tyrosine and serine/threonine kinase	Serine-threonine/tyrosine-protein kinase, catalytic domain	GO:0004672|GO:0006468	55	1
56	AmaTu_RefChr05g097540	5.58531	-3.77174	2.87665e-05	0.00838698	UDP-glucoronosyl and UDP-glucosyl transferase	UDP-glucuronosyl/UDP-glucosyltransferase	GO:0008194	56	1
57	AmaTu_RefChr14g219150	1.84067	-7.03055	3.10151e-05	0.00888391	Retroviral polymerase SH3-like domain	Retroviral polymerase, SH3-like domain	-	57	1
58	AmaTu_RefChr15g230350	4.32658	-3.89243	3.36508e-05	0.00947269	Amino acid permease	Amino acid/polyamine transporter I	GO:0016020|GO:0022857|GO:0055085	58	1
59	AmaTu_RefChr15g238260	-3.21329	6.15117	3.45903e-05	0.00957213				59	1
60	AmaTu_RefChr09g154640	1.57156	-6.66728	3.53497e-05	0.00961925	Protein tyrosine and serine/threonine kinase	Serine-threonine/tyrosine-protein kinase, catalytic domain	GO:0004672|GO:0006468	60	1
61	AmaTu_RefChr15g235740	-3.21329	-5.79344	3.69087e-05	0.00987883	Major Facilitator Superfamily	Major facilitator superfamily	GO:0022857|GO:0055085	61	1
62	AmaTu_RefChr02g031990	5.42617	4.02878	3.94058e-05	0.0103771	CASC3/Barentsz eIF4AIII binding	Btz domain	GO:0003729|GO:0006397|GO:0035145	62	1
63	AmaTu_RefChr02g034440	1.51714	5.69593	4.27593e-05	0.0110815	Glutathione S-transferase, N-terminal domain	Glutathione S-transferase, N-terminal	-	63	1
64	AmaTu_RefChr01g015480	2.1804	4.95985	4.63098e-05	0.0118141	alpha/beta hydrolase fold	Alpha/beta hydrolase fold-3	GO:0016787	64	1
65	AmaTu_RefChr01g016750	3.33858	5.13443	4.7657e-05	0.0119646	6,7-dimethyl-8-ribityllumazine synthase	Lumazine/riboflavin synthase	GO:0009231|GO:0009349	65	1
66	AmaTu_RefChr14g222990	6.66028	4.56651	4.83653e-05	0.0119646	N-terminal C2 in EEIG1 and EHBP1 proteins	NT-type C2 domain	-	66	1
67	AmaTu_RefChr05g086640	4.05418	-3.72752	5.05215e-05	0.0122033				67	1
68	AmaTu_RefChr06g117750	1.30342	-5.92689	5.13192e-05	0.0122033	TLR4 regulator and MIR-interacting MSAP	Domain of unknown function DUF3456	-	68	1
69	AmaTu_RefChr01g013480	2.32597	-4.87842	5.15728e-05	0.0122033	eRF1 domain 2	eRF1 domain 2	-	69	1
70	AmaTu_RefChr02g043820	2.21069	-5.31357	6.2373e-05	0.0145481	LRRK2 ARM repeat	LRRK2, ARM repeat domain	-	70	1
71	AmaTu_RefChr09g152710	7.08765	3.39377	7.40381e-05	0.0170256	Glutaredoxin	Glutaredoxin	-	71	1
72	AmaTu_RefChr02g035510	2.20526	4.54299	7.78106e-05	0.0176446	B3 DNA binding domain	B3 DNA binding domain	GO:0003677	72	1
73	AmaTu_RefChr02g028410	2.4185	-4.70371	7.91609e-05	0.0177049	ENTH domain	ENTH domain	-	73	1
74	AmaTu_RefChr15g235770	-3.21329	-5.26467	8.2434e-05	0.0181878	Fibronectin type-III domain	Subtilisin-like protease, fibronectin type-III domain	-	74	1
75	AmaTu_RefChr02g028810	7.01317	2.96233	8.45511e-05	0.0182583				75	1
76	AmaTu_RefChr03g062150	8.80051	2.3259	8.49899e-05	0.0182583	NUDIX domain	NUDIX hydrolase domain	-	76	1
77	AmaTu_RefChr15g239520	1.33889	-6.20192	8.97797e-05	0.0188664	Dihydrodipicolinate reductase, C-terminus	Dihydrodipicolinate reductase, C-terminal	GO:0008839|GO:0009089	77	1
78	AmaTu_RefChr01g019420	2.30432	4.28861	9.01315e-05	0.0188664	ER junction formation factor lunapark, zinc ribbon finger	Lunapark zinc ribbon domain	-	78	1
79	AmaTu_RefChr05g099570	-3.21329	-6.06154	9.50899e-05	0.0194768	QWRF family	QWRF family	-	79	1
80	AmaTu_RefChr01g015510	2.91485	4.27215	9.65214e-05	0.0194768	alpha/beta hydrolase fold	Alpha/beta hydrolase fold-3	GO:0016787	80	1
81	AmaTu_RefChr07g127070	5.06706	-3.49102	9.66266e-05	0.0194768	DEAD/DEAH box helicase	DEAD/DEAH-box helicase domain	GO:0003676|GO:0005524	81	1
82	AmaTu_RefChr07g129390	-3.21329	-5.68245	9.92217e-05	0.019756	Histidine kinase-, DNA gyrase B-, and HSP90-like ATPase	Histidine kinase/HSP90-like ATPase domain	-	82	1
83	AmaTu_RefChr09g156750	3.12463	-4.14145	0.00010251	0.0200253	Development and cell death domain	Development/cell death domain	-	83	1
84	AmaTu_RefChr03g053100	-3.21329	5.9982	0.000103027	0.0200253	Glycosyl transferase family 8	Glycosyl transferase, family 8	GO:0016757	84	1
85	AmaTu_RefChr12g200590	3.51882	-3.5778	0.00010454	0.0200803				85	1
86	AmaTu_RefChr06g108590	-3.21329	-5.41728	0.00010647	0.0202132	Arginase family	Ureohydrolase	GO:0046872	86	1
87	AmaTu_RefChr04g072640	4.61438	3.35406	0.00011105	0.0208403				87	1
88	AmaTu_RefChr12g192160	2.19805	4.26113	0.000113234	0.0209105	RING-variant domain	Zinc finger, RING-CH-type	GO:0008270	88	1
89	AmaTu_RefChr12g200970	-3.21329	5.64214	0.000113985	0.0209105	CTLH/CRA C-terminal to LisH motif domain	CTLH/CRA C-terminal to LisH motif domain	-	89	1
90	AmaTu_RefChr05g098230	-3.21329	-6.02894	0.000131371	0.0238322	Replication factor-A C terminal domain	Replication factor A, C-terminal	-	90	1
91	AmaTu_RefChr02g026160	2.34489	4.92854	0.000132912	0.0238468	NUC153 domain	NUC153	GO:0005634	91	1
92	AmaTu_RefChr01g015940	-3.21329	-5.11007	0.000138162	0.0245193	emp24/gp25L/p24 family/GOLD	GOLD domain	-	92	1
93	AmaTu_RefChr02g039690	-3.21329	5.35697	0.000145243	0.0252983	VMA21-like domain	Vacuolar ATPase assembly integral membrane protein Vma21	GO:0070072	93	1
94	AmaTu_RefChr16g251030	1.9703	-4.40021	0.000145651	0.0252983	Tubulin/FtsZ family, GTPase domain	Tubulin/FtsZ, GTPase domain	GO:0005525	94	1
95	AmaTu_RefChr05g088740	2.44009	4.53245	0.000149974	0.0253736	Pectate lyase	Pectate lyase	-	95	1
96	AmaTu_RefChr07g122190	-3.21329	-5.29424	0.000151622	0.0253736	ChaC-like protein	Glutathione-specific gamma-glutamylcyclotransferase	GO:0006751|GO:0061928	96	1
97	AmaTu_RefChr01g012470	1.76639	-4.96815	0.000152475	0.0253736	ABCC10 N-terminal domain	ABCC10-like, N-terminal domain	-	97	1
98	AmaTu_RefChr06g115300	-3.21329	5.59566	0.000153044	0.0253736	AhpC/TSA family	Alkyl hydroperoxide reductase subunit C/ Thiol specific antioxidant	GO:0016209|GO:0016491	98	1
99	AmaTu_RefChr06g112350	1.06065	6.08911	0.000153855	0.0253736	Xyloglucan endo-transglycosylase (XET) C-terminus	Xyloglucan endo-transglycosylase, C-terminal	GO:0005618|GO:0016762|GO:0044042|GO:0048046	99	1
100	AmaTu_RefChr05g088580	1.56128	5.47273	0.000168488	0.0272521	PHD-finger	Zinc finger, PHD-finger	-	100	1
101	AmaTu_RefChr09g153940	2.95504	3.97894	0.000168583	0.0272521	Peptidase family M28	Peptidase M28	-	101	1
102	AmaTu_RefChr08g142680	1.24272	4.83561	0.000179208	0.0286856	AMP-binding enzyme C-terminal domain	AMP-binding enzyme, C-terminal domain	-	102	1
103	AmaTu_RefChr02g047850	2.9525	3.94821	0.000185639	0.0294265	Sedlin, N-terminal conserved region	Trafficking protein particle complex subunit 2	GO:0006888	103	1
104	AmaTu_RefChr01g000210	1.87046	-5.06096	0.000188893	0.0296544	F-box domain	F-box domain	GO:0005515	104	1
105	AmaTu_RefChr06g105550	1.22183	5.10531	0.00019098	0.0296569	PCI domain	Proteasome component (PCI) domain	-	105	1
106	AmaTu_RefChr14g224470	-3.21329	-5.06432	0.000192542	0.0296569	Multicopper oxidase	Multicopper oxidase-like, N-terminal	GO:0005507	106	1
107	AmaTu_RefChr02g026450	1.11578	-5.55161	0.000206141	0.0314549	DnaJ domain	DnaJ domain	-	107	1
108	AmaTu_RefChr06g116280	-3.21329	-5.17553	0.000225562	0.0340995				108	1
109	AmaTu_RefChr09g150940	1.78413	4.93614	0.000230122	0.0342698	HECT-domain (ubiquitin-transferase)	HECT domain	GO:0004842	109	1
110	AmaTu_RefChr07g123690	1.034	-5.59215	0.000230886	0.0342698	Protein phosphatase 2C	PPM-type phosphatase-like domain	-	110	1
111	AmaTu_RefChr02g035530	-3.21329	-5.38653	0.000236105	0.0347286	MatE	Multi antimicrobial extrusion protein	GO:0015297|GO:0016020|GO:0042910|GO:0055085	111	1
112	AmaTu_RefChr13g203080	2.90909	4.0679	0.00024717	0.0360316	Phosphatidylinositol-specific phospholipase C, X domain	Phosphatidylinositol-specific phospholipase C, X domain	-	112	1
113	AmaTu_RefChr09g150490	-3.21329	-5.21987	0.000249944	0.0361136	Protein kinase domain	Protein kinase domain	GO:0004672|GO:0005524|GO:0006468	113	1
114	AmaTu_RefChr11g184870	-3.21329	-4.94457	0.000273158	0.0388632	PPP2R1A-like HEAT repeat	Phosphatase PP2A regulatory subunit A/Splicing factor 3B subunit 1-like, HEAT repeat	-	114	1
115	AmaTu_RefChr10g166690	3.22546	3.80747	0.000273735	0.0388632	Ring finger domain	Zinc finger, RING-type	-	115	1
116	AmaTu_RefChr02g024110	2.65351	-3.61795	0.000281541	0.0396269				116	1
117	AmaTu_RefChr10g170610	3.93018	3.23152	0.000288138	0.040143	Sugar-tranasporters, 12 TM	Molybdate-anion transporter	GO:0015098|GO:0015689|GO:0016020	117	1
118	AmaTu_RefChr01g001600	-3.21329	-4.87104	0.000290125	0.040143	Serine aminopeptidase, S33	Serine aminopeptidase, S33	-	118	1
119	AmaTu_RefChr05g089930	-3.21329	-4.83578	0.000295653	0.0405642	Serine carboxypeptidase	Peptidase S10, serine carboxypeptidase	GO:0004185|GO:0006508	119	1
120	AmaTu_RefChr12g192050	-3.21329	5.32719	0.000300405	0.0408726	Protein of unknown function (DUF1644)	Protein of unknown function DUF1644	-	120	1
121	AmaTu_RefChr02g033160	2.42894	-3.90303	0.000307503	0.0409289	Hydroxymethylglutaryl-coenzyme A reductase	Hydroxymethylglutaryl-CoA reductase, class I/II	GO:0004420|GO:0015936	121	1
122	AmaTu_RefChr01g000280	-3.21329	-4.89391	0.000308743	0.0409289				122	1
123	AmaTu_RefChr11g187320	5.0261	-3.31702	0.000310697	0.0409289	Hsp20/alpha crystallin family	Alpha crystallin/Hsp20 domain	-	123	1
124	AmaTu_RefChr10g173620	0.887603	-5.12442	0.000310846	0.0409289	Nas2 N_terminal domain	Nas2, N-terminal	-	124	1
125	AmaTu_RefChr15g236750	-3.21329	5.06321	0.000314692	0.0411038	Glycosyl transferase family group 2	Glycosyltransferase 2-like	-	125	1
126	AmaTu_RefChr12g194370	5.46286	2.75451	0.000320844	0.0415748				126	1
127	AmaTu_RefChr07g123010	0.402444	5.59594	0.000377064	0.0484751	Protein kinase domain	Protein kinase domain	GO:0004672|GO:0005524|GO:0006468	127	1
128	AmaTu_RefChr01g014980	3.12406	3.53053	0.000384303	0.0490197	Enoyl-CoA hydratase/isomerase	Enoyl-CoA hydratase/isomerase	-	128	1
129	AmaTu_RefChr14g229060	5.7974	-2.76945	0.000397789	0.0501241	Cytochrome b5-like Heme/Steroid binding domain	Cytochrome b5-like heme/steroid binding domain	-	129	1
130	AmaTu_RefChr01g001230	-3.21329	4.90287	0.000399102	0.0501241				130	1
131	AmaTu_RefChr02g046820	6.52302	2.60035	0.000403099	0.0502397	UDP-glucoronosyl and UDP-glucosyl transferase	UDP-glucuronosyl/UDP-glucosyltransferase	GO:0008194	131	1
132	AmaTu_RefChr09g163860	1.77675	4.15372	0.000415293	0.05132				132	1
133	AmaTu_RefChr16g244450	11.8243	-1.71523	0.000418053	0.05132	RNA recognition motif	RNA recognition motif domain	GO:0003723	133	1
134	AmaTu_RefChr15g240330	0.710757	5.51499	0.000427401	0.0520759	Jacalin-like lectin domain	Jacalin-like lectin domain	-	134	1
135	AmaTu_RefChr02g040880	2.85128	-3.61005	0.000455516	0.0550905				135	1
136	AmaTu_RefChr02g036380	5.60333	-2.59805	0.000476354	0.057187	B3 DNA binding domain	B3 DNA binding domain	GO:0003677	136	1
137	AmaTu_RefChr11g187960	16.8431	1.27896	0.000497488	0.0591841	WD domain, G-beta repeat	WD40 repeat	GO:0005515	137	1
138	AmaTu_RefChr06g117720	5.90346	2.63093	0.000500239	0.0591841	Pentatricopeptide repeat domain	Pentatricopeptide repeat	-	138	1
139	AmaTu_RefChr05g087600	0.360643	5.25909	0.000532891	0.0625936	Leucine rich repeat N-terminal domain	Leucine-rich repeat-containing N-terminal, plant-type	-	139	1
140	AmaTu_RefChr11g182900	3.63546	3.06847	0.000546009	0.0636764	Hydrophobic seed protein	Hydrophobic seed protein domain	-	140	1
141	AmaTu_RefChr12g197120	-3.21329	-5.10565	0.000557937	0.064606	Metallopeptidase family M24	Peptidase M24	-	141	1
142	AmaTu_RefChr01g022150	-3.21329	5.08979	0.000563045	0.0647383	Acetyltransferase (GNAT) domain	GNAT domain	GO:0016747	142	1
143	AmaTu_RefChr05g100990	3.40734	-4.04483	0.000584639	0.066751	BAG domain	BAG domain	GO:0051087	143	1
144	AmaTu_RefChr12g195000	0.473804	5.48541	0.000604466	0.0684433	MIF4G domain	MIF4G-like, type 3	GO:0003723|GO:0005515	144	1
145	AmaTu_RefChr04g071300	-3.21329	5.08109	0.000607845	0.0684433	Cyclin, N-terminal domain	Cyclin, N-terminal	-	145	1
146	AmaTu_RefChr12g190990	0.989049	-5.29814	0.000616508	0.0689105	UDP-glucoronosyl and UDP-glucosyl transferase	UDP-glucuronosyl/UDP-glucosyltransferase	GO:0008194	146	1
147	AmaTu_RefChr08g135340	1.81752	4.43292	0.000620435	0.0689105	ULTRAPETALA1 SAND domain	ULTRAPETALA1/2, SAND domain	-	147	1
148	AmaTu_RefChr05g086740	5.16203	-2.86207	0.000625622	0.0690171	UDP-glucoronosyl and UDP-glucosyl transferase	UDP-glucuronosyl/UDP-glucosyltransferase	GO:0008194	148	1
149	AmaTu_RefChr02g034200	4.66491	-2.9355	0.000651396	0.0713781	Armadillo-like helical domain-containing protein 5	Armadillo-like repeats domain	-	149	1
150	AmaTu_RefChr03g052040	3.02479	-4.0387	0.000659854	0.0718229	Remorin, C-terminal region	Remorin, C-terminal	-	150	1
151	AmaTu_RefChr06g116640	3.15334	3.75455	0.000665152	0.0719201	Protein kinase domain	Protein kinase domain	GO:0004672|GO:0005524|GO:0006468	151	1
152	AmaTu_RefChr05g100110	-3.21329	5.02253	0.000671526	0.0721316	alpha/beta hydrolase fold	Alpha/beta hydrolase fold-3	GO:0016787	152	1
153	AmaTu_RefChr03g062880	-3.21329	-5.16902	0.000693875	0.0740451	MAC/Perforin domain	Membrane attack complex component/perforin (MACPF) domain	-	153	1
154	AmaTu_RefChr04g073950	2.62293	3.71835	0.000708638	0.0751295	Vacuolar sorting 38 and autophagy-related subunit 14	UV radiation resistance protein/autophagy-related protein 14	-	154	1
155	AmaTu_RefChr12g200250	-3.21329	-4.95539	0.000715191	0.075335	Kinesin motor domain	Kinesin motor domain	GO:0003777|GO:0005524|GO:0007018|GO:0008017	155	1
156	AmaTu_RefChr08g145810	5.53031	2.54216	0.000750329	0.0785297				156	1
157	AmaTu_RefChr13g207890	3.68903	3.32213	0.000781274	0.0812476	Squalene-hopene cyclase C-terminal domain	Squalene cyclase, C-terminal	-	157	1
158	AmaTu_RefChr03g065940	1.31095	-4.28919	0.000799857	0.0825351	Dihydrouridine synthase (Dus)	DUS-like, FMN-binding domain	-	158	1
159	AmaTu_RefChr05g094390	0.582977	-5.22806	0.000803765	0.0825351	Thiopurine S-methyltransferase (TPMT)	TPMT family	GO:0008757	159	1
160	AmaTu_RefChr06g112600	4.72437	2.7033	0.00082615	0.0843034	Transferase family	-	-	160	1
161	AmaTu_RefChr13g216400	2.47838	-3.81463	0.000837613	0.0845899	YgbB family	2-C-methyl-D-erythritol 2,4-cyclodiphosphate synthase	GO:0008685|GO:0016114	161	1
162	AmaTu_RefChr14g218160	1.80116	-4.00023	0.000839319	0.0845899	Microfibril-associated/Pre-mRNA processing	Micro-fibrillar-associated protein 1, C-terminal	-	162	1
163	AmaTu_RefChr12g193290	2.46163	3.5044	0.000844907	0.0846307	Protein of unknown function (DUF4005)	Domain of unknown function DUF4005	-	163	1
164	AmaTu_RefChr11g187870	3.74827	3.59022	0.000857061	0.0853246	Cytochrome C1 family	Cytochrome c1	GO:0009055|GO:0020037	164	1
165	AmaTu_RefChr04g075240	-3.21329	-4.97808	0.000865632	0.0856556	CRS1 / YhbY (CRM) domain	RNA-binding, CRM domain	GO:0003723	165	1
166	AmaTu_RefChr08g144920	1.07247	4.93599	0.000883022	0.08685	Nse4 C-terminal	Non-structural maintenance of chromosome element 4, C-terminal	-	166	1
167	AmaTu_RefChr05g086530	2.07574	-3.87487	0.000895031	0.0870886				167	1
168	AmaTu_RefChr01g016710	-3.21329	4.51625	0.00089859	0.0870886	Kelch motif	-	-	168	1
169	AmaTu_RefChr06g113070	-3.21329	-4.50035	0.00090145	0.0870886	BES1/BZR1 plant transcription factor, N-terminal	BES1/BZR1 plant transcription factor, N-terminal	-	169	1
170	AmaTu_RefChr01g015880	-3.21329	5.00833	0.000912281	0.0876165				170	1
171	AmaTu_RefChr07g118260	0.797582	-5.11932	0.000960627	0.0916379	Zinc-binding dehydrogenase	Alcohol dehydrogenase-like, C-terminal	-	171	1
172	AmaTu_RefChr02g029250	2.85838	3.15367	0.000975558	0.0916379	Protein of unknown function (DUF630)	Domain of unknown function DUF630	-	172	1
173	AmaTu_RefChr14g228820	-3.21329	-4.92794	0.000976899	0.0916379	RNA recognition motif	RNA recognition motif domain	GO:0003723	173	1
174	AmaTu_RefChr03g064710	3.81616	3.09394	0.000980633	0.0916379				174	1
175	AmaTu_RefChr11g184350	1.93734	4.12739	0.000982216	0.0916379	Protein kinase domain	Protein kinase domain	GO:0004672|GO:0005524|GO:0006468	175	1
176	AmaTu_RefChr04g079680	-3.21329	4.93521	0.00101127	0.09331	C2 domain	C2 domain	-	176	1
177	AmaTu_RefChr03g067320	1.42871	4.17726	0.00101689	0.09331	Glutathione S-transferase, C-terminal domain	Glutathione S-transferase, C-terminal	-	177	1
178	AmaTu_RefChr03g053860	-3.21329	-4.43044	0.00101728	0.09331	Plant protein of unknown function	Protein of unknown function DUF247, plant	-	178	1
179	AmaTu_RefChr12g199930	-3.21329	-4.45884	0.00102945	0.0938983	Domain of unknown function	PGG domain	-	179	1
180	AmaTu_RefChr05g099080	0.65316	-5.36842	0.00103638	0.0940055	Domain of unknown function (DUF7733)	Domain of unknown function DUF7733	-	180	1
181	AmaTu_RefChr03g064960	2.55645	-3.72358	0.00104326	0.0941071	Myb-like DNA-binding domain	-	-	181	1
182	AmaTu_RefChr06g115180	7.21681	2.21984	0.00105729	0.094848	Protein kinase domain	Protein kinase domain	GO:0004672|GO:0005524|GO:0006468	182	1
183	AmaTu_RefChr09g151030	4.38796	-2.82469	0.00106332	0.0948676	DnaJ homologue, subfamily C, member 28, conserved domain	DnaJ homologue, subfamily C, member 28, conserved domain	-	183	1
184	AmaTu_RefChr01g013260	-3.21329	-4.79178	0.0010784	0.0956904	alpha/beta hydrolase fold	Alpha/beta hydrolase fold-1	-	184	1
185	AmaTu_RefChr09g153770	1.10112	4.5524	0.00108665	0.0959011				185	1
186	AmaTu_RefChr03g059870	-3.21329	4.45938	0.00112177	0.0979913	Remorin, C-terminal region	Remorin, C-terminal	-	186	1
187	AmaTu_RefChr06g106760	5.00157	-2.60523	0.00112234	0.0979913	Nucleotidyl transferase	Nucleotidyl transferase domain	GO:0009058	187	1
188	AmaTu_RefChr16g252230	0.604917	-5.27194	0.00115603	0.100396	Agglutinin domain	Agglutinin domain	-	188	0
189	AmaTu_RefChr13g202920	-3.21329	4.77592	0.00116466	0.100489	Chalcone-flavanone isomerase	Chalcone isomerase	-	189	0
190	AmaTu_RefChr12g197280	-3.21329	-4.55233	0.00116941	0.100489	Pyridoxal-dependent decarboxylase conserved domain	Pyridoxal phosphate-dependent decarboxylase	GO:0016830|GO:0019752|GO:0030170	190	0
191	AmaTu_RefChr06g110540	1.6792	-4.67845	0.00118317	0.10114	K-box region	Transcription factor, K-box	GO:0003700|GO:0005634|GO:0006355	191	0
192	AmaTu_RefChr14g223510	-3.21329	4.79369	0.00118982	0.101178	Lateral organ boundaries (LOB) domain	Lateral organ boundaries, LOB	-	192	0
193	AmaTu_RefChr05g097610	1.30075	4.22262	0.0012484	0.105387	E+ motif	E2 motif	-	193	0
194	AmaTu_RefChr05g091940	0.737305	-4.82383	0.00125223	0.105387				194	0
195	AmaTu_RefChr08g147150	-3.21329	-4.3384	0.00126422	0.105851	AP2 domain	AP2/ERF domain	GO:0003700|GO:0006355	195	0
196	AmaTu_RefChr14g217140	-3.21329	-4.64459	0.0013101	0.108934				196	0
197	AmaTu_RefChr13g208240	-3.21329	-4.44844	0.00131439	0.108934	Cytochrome P450	Cytochrome P450	GO:0004497|GO:0005506|GO:0016705|GO:0020037	197	0
198	AmaTu_RefChr09g150580	-3.21329	-4.51295	0.00133904	0.109978	Domain of unknown function (DUF4378)	Domain of unknown function DUF4378	-	198	0
199	AmaTu_RefChr11g181070	2.12994	-3.74832	0.00134954	0.109978	Sec1 family	Sec1-like protein	GO:0016192	199	0
200	AmaTu_RefChr12g200190	0.351033	5.23987	0.00135232	0.109978	Salt stress response/antifungal	Gnk2-homologous domain	-	200	0
201	AmaTu_RefChr01g005700	-3.21329	4.96884	0.00135393	0.109978				201	0
202	AmaTu_RefChr14g226570	1.29393	-4.25515	0.00137825	0.111399	Myb-like DNA-binding domain	SANT/Myb domain	-	202	0
203	AmaTu_RefChr01g022610	-3.21329	-4.47625	0.0013981	0.112447	RHO protein GDP dissociation inhibitor	Rho protein GDP-dissociation inhibitor	GO:0005094|GO:0005515|GO:0005737|GO:0007266	203	0
204	AmaTu_RefChr13g206940	-3.21329	4.50807	0.00142942	0.114402				204	0
205	AmaTu_RefChr13g205390	6.01664	-2.49402	0.00145893	0.116195	Chitinase class I	Glycoside hydrolase, family 19, catalytic	GO:0004568|GO:0006032|GO:0016998	205	0
206	AmaTu_RefChr12g196410	0.870611	-5.09044	0.00146644	0.116226				206	0
207	AmaTu_RefChr05g100980	-3.21329	-4.70724	0.0014837	0.116651	Rx N-terminal domain	Disease resistance, N-terminal	-	207	0
208	AmaTu_RefChr11g179200	0.17337	5.13779	0.00148609	0.116651				208	0
209	AmaTu_RefChr09g151710	-3.21329	-4.46003	0.00149948	0.117139	RNA recognition motif	RNA recognition motif domain	GO:0003723	209	0
210	AmaTu_RefChr12g200460	-3.21329	-4.4746	0.00152222	0.118349	Aspartic acid proteinase inhibitor	Cystatin domain	GO:0004869	210	0
211	AmaTu_RefChr06g101700	-3.21329	-4.17398	0.00153779	0.118557	Jacalin-like lectin domain	Jacalin-like lectin domain	-	211	0
212	AmaTu_RefChr02g024980	2.39307	-4.13535	0.00153942	0.118557				212	0
213	AmaTu_RefChr13g216340	5.0708	3.0576	0.00156372	0.119262	MIZ/SP-RING zinc finger	Zinc finger, MIZ-type	GO:0008270	213	0
214	AmaTu_RefChr15g230250	0.736643	-4.8225	0.00156525	0.119262	Kinase associated domain 1	Kinase associated domain 1 (KA1)	-	214	0
215	AmaTu_RefChr05g099830	2.31746	-3.3685	0.00157049	0.119262				215	0
216	AmaTu_RefChr10g165170	1.1398	4.62976	0.00162377	0.121906	Plant disease resistance protein RPS2-like, leucine-rich repeats	Disease resistance protein At4g27190-like, leucine-rich repeats	-	216	0
217	AmaTu_RefChr13g207680	0.874102	-5.06825	0.00162562	0.121906	MatE	Multi antimicrobial extrusion protein	GO:0015297|GO:0016020|GO:0042910|GO:0055085	217	0
218	AmaTu_RefChr02g029410	-3.21329	4.43352	0.0016277	0.121906	Alpha-amylase C-terminal beta-sheet domain	Alpha-amylase, C-terminal beta-sheet	GO:0004556|GO:0005509|GO:0005975	218	0
219	AmaTu_RefChr14g229110	4.58424	2.7038	0.00165206	0.123165	PPR repeat	Pentatricopeptide repeat	-	219	0
220	AmaTu_RefChr08g135980	0.868518	4.27484	0.00166105	0.123272	EF-hand domain pair	EF-hand domain	GO:0005509	220	0
221	AmaTu_RefChr01g001160	2.81117	-3.13633	0.00168498	0.123943	Thiamine pyrophosphate enzyme, N-terminal TPP binding domain	Thiamine pyrophosphate enzyme, N-terminal TPP-binding domain	GO:0030976	221	0
222	AmaTu_RefChr02g031700	-3.21329	4.30605	0.00168527	0.123943	G protein beta WD-40 repeat protein	G-protein subunit beta 1-5	GO:0007165	222	0
223	AmaTu_RefChr02g046950	3.5621	-3.37957	0.00170352	0.124724	Protein kinase domain	Protein kinase domain	GO:0004672|GO:0005524|GO:0006468	223	0
224	AmaTu_RefChr11g181740	-3.21329	4.53808	0.00171656	0.125117	RNA recognition motif	RNA recognition motif domain	GO:0003723	224	0
225	AmaTu_RefChr14g224200	-3.21329	4.59566	0.001772	0.127579	MEKHLA domain	MEKHLA	-	225	0
226	AmaTu_RefChr04g074220	-3.21329	4.6864	0.00177226	0.127579	Papain family cysteine protease	Peptidase C1A, papain C-terminal	GO:0006508|GO:0008234	226	0
227	AmaTu_RefChr07g131810	3.52141	3.46332	0.00177378	0.127579	Cytochrome P450	Cytochrome P450	GO:0004497|GO:0005506|GO:0016705|GO:0020037	227	0
228	AmaTu_RefChr04g075330	-3.21329	4.58886	0.00178282	0.127667	5' nucleotidase, deoxy (Pyrimidine), cytosolic type C protein (NT5C)	5'(3')-deoxyribonucleotidase	GO:0008253|GO:0009264	228	0
229	AmaTu_RefChr12g195770	-3.21329	-4.48062	0.00182058	0.129802	Ring finger domain	Zinc finger, RING-type	-	229	0
230	AmaTu_RefChr11g188360	1.39801	-4.32017	0.00189523	0.134078	LSM domain	Sm domain, eukaryotic/archaea-type	-	230	0
231	AmaTu_RefChr04g070560	-3.21329	-4.58835	0.00189698	0.134078	Peroxidase	Haem peroxidase	GO:0004601|GO:0006979|GO:0020037	231	0
232	AmaTu_RefChr04g079500	8.43163	-1.88374	0.00196968	0.138616	Conserved hypothetical protein (Lin0512_fam)	Conserved hypothetical protein CHP02058	-	232	0
233	AmaTu_RefChr03g057390	2.52722	3.61978	0.00199119	0.139207	GRAS domain family	Transcription factor GRAS	-	233	0
234	AmaTu_RefChr04g073920	2.30784	3.16623	0.00199513	0.139207	Oxysterol-binding protein	Oxysterol-binding protein	GO:0008289	234	0
235	AmaTu_RefChr11g182820	0.155691	4.84918	0.00203692	0.141519	Phosphoribosyl transferase domain	Phosphoribosyltransferase domain	-	235	0
236	AmaTu_RefChr08g141530	-3.21329	-4.23754	0.00207742	0.14372				236	0
237	AmaTu_RefChr08g140180	2.17128	-3.84643	0.00211449	0.144667	Ring finger domain	Zinc finger, RING-type	-	237	0
238	AmaTu_RefChr05g099950	-3.21329	-4.27627	0.00212018	0.144667	Domain of unknown function (DUF4378)	Domain of unknown function DUF4378	-	238	0
239	AmaTu_RefChr03g050890	1.29481	4.21074	0.00212546	0.144667	Domain of unknown function (DUF4210)	Atos-like, conserved domain	-	239	0
240	AmaTu_RefChr06g115220	0.574905	-4.46986	0.00213381	0.144667	Mitochondrial carrier protein	Mitochondrial carrier protein, transmembrane region	-	240	0
241	AmaTu_RefChr08g132600	1.70934	-3.65511	0.0021354	0.144667	Cellulose synthase	Cellulose synthase	GO:0016020|GO:0016760|GO:0030244	241	0
242	AmaTu_RefChr09g153590	-3.21329	4.41051	0.00217972	0.14672	Pectinesterase	Pectinesterase, catalytic	GO:0030599|GO:0042545	242	0
243	AmaTu_RefChr13g211310	-3.21329	-4.25359	0.00218368	0.14672	Squalene-hopene cyclase N-terminal domain	Squalene cyclase, N-terminal	-	243	0
244	AmaTu_RefChr02g027440	0.831277	3.96965	0.0022089	0.147806	Xylanase inhibitor C-terminal	Xylanase inhibitor, C-terminal	-	244	0
245	AmaTu_RefChr15g239110	-3.21329	4.49273	0.0022292	0.148367	Protein of unknown function (DUF1223)	Protein of unknown function DUF1223	-	245	0
246	AmaTu_RefChr15g235830	2.40486	3.60077	0.00224283	0.148367	NAC domain	Nascent polypeptide-associated complex NAC domain	-	246	0
247	AmaTu_RefChr11g185250	0.739693	-4.79943	0.00224454	0.148367	WRKY DNA -binding domain	WRKY domain	GO:0003700|GO:0006355|GO:0043565	247	0
248	AmaTu_RefChr11g179820	2.72774	3.48343	0.00226257	0.148956	Rab-GTPase-TBC domain	Rab-GAP-TBC domain	-	248	0
249	AmaTu_RefChr12g195080	2.47716	3.75221	0.00228118	0.14954	MIF4G domain	MIF4G-like, type 3	GO:0003723|GO:0005515	249	0
250	AmaTu_RefChr04g082280	1.14855	-4.35921	0.00229561	0.14954				250	0
251	AmaTu_RefChr09g163390	-3.21329	-4.48738	0.00230154	0.14954	Glycosyl transferase family 90	Glycosyl transferase CAP10 domain	-	251	0
252	AmaTu_RefChr13g204960	0.248545	4.4649	0.00230809	0.14954	Retroviral aspartyl protease	-	-	252	0
253	AmaTu_RefChr09g155870	0.174558	5.14016	0.00233696	0.150177	tRNA synthetases class II (D, K and N)	Aminoacyl-tRNA synthetase, class II (D/K/N)	GO:0000166|GO:0004812|GO:0005524|GO:0006418	253	0
254	AmaTu_RefChr02g032160	4.05248	2.83723	0.00234006	0.150177	RNA recognition motif	RNA recognition motif domain	GO:0003723	254	0
255	AmaTu_RefChr09g149430	-3.21329	-4.691	0.0023462	0.150177				255	0
256	AmaTu_RefChr05g086760	4.25154	-3.06488	0.0023547	0.150177	Transmembrane proteins 14C	TMEM14 family	GO:0016020	256	0
257	AmaTu_RefChr14g226970	3.31849	3.2372	0.00236918	0.150512	Protein of unknown function (DUF 659)	Domain of unknown function DUF659	-	257	0
258	AmaTu_RefChr05g096390	-3.21329	-4.04188	0.00242	0.153145	Protein of unknown function (DUF4005)	Domain of unknown function DUF4005	-	258	0
259	AmaTu_RefChr08g134040	0.871122	4.28004	0.00251347	0.158445	Condensin complex subunit 2	Condensin complex subunit 2/barren	GO:0000796|GO:0007076	259	0
260	AmaTu_RefChr07g123760	-3.21329	-4.0546	0.00253632	0.159271	EDR1/CTR1/ARMC3, peptidase-like	EDR1/CTR1/ARMC3-like, peptidase-like domain	-	260	0
261	AmaTu_RefChr04g073900	1.24136	-3.91807	0.00255485	0.15982	haloacid dehalogenase-like hydrolase	-	-	261	0
262	AmaTu_RefChr10g168960	0.722633	-4.79448	0.00258617	0.16068	O-methyltransferase dimerisation domain	O-methyltransferase, dimerisation domain	GO:0046983	262	0
263	AmaTu_RefChr10g176080	1.19225	-4.06819	0.00258988	0.16068	Alpha-glucan water dikinase, phosphohistidine-like domain	Alpha-glucan water dikinase, phosphohistidine-like domain	-	263	0
264	AmaTu_RefChr14g222600	-3.21329	4.39068	0.00259812	0.16068	GHMP kinases N terminal domain	GHMP kinase N-terminal domain	GO:0005524	264	0
265	AmaTu_RefChr10g173800	-3.21329	4.30027	0.00262595	0.161788	Plant organelle RNA recognition domain	Plant organelle RNA recognition domain	GO:0003723	265	0
266	AmaTu_RefChr11g187330	-3.21329	-4.51704	0.00270431	0.16599				266	0
267	AmaTu_RefChr02g042260	-3.21329	-3.97694	0.00275564	0.168203	Variant SH3 domain	SH3 domain	GO:0005515	267	0
268	AmaTu_RefChr02g036740	2.73077	-2.97553	0.00277493	0.168203	Ankyrin repeats (3 copies)	Ankyrin repeat	GO:0005515	268	0
269	AmaTu_RefChr01g016560	-3.21329	4.1821	0.00278121	0.168203	Helicase associated domain (HA2), winged-helix	Helicase associated domain (HA2), winged-helix domain	-	269	0
270	AmaTu_RefChr03g062280	1.2455	3.85888	0.00279021	0.168203	HSF-type DNA-binding	Heat shock factor (HSF)-type, DNA-binding	GO:0003700|GO:0006355|GO:0043565	270	0
271	AmaTu_RefChr02g049780	2.4832	-2.96134	0.00280067	0.168203	Sin3 binding region of histone deacetylase complex subunit SAP30	Histone deacetylase complex subunit SAP30, Sin3 binding domain	GO:0005515	271	0
272	AmaTu_RefChr10g174040	1.74344	-3.8411	0.00280219	0.168203	PHD-finger	Zinc finger, PHD-finger	-	272	0
273	AmaTu_RefChr13g209760	-3.21329	-4.14979	0.00281946	0.168472				273	0
274	AmaTu_RefChr03g051220	-3.21329	4.10448	0.00282884	0.168472	ABC transporter	ABC transporter-like, ATP-binding domain	GO:0005524|GO:0016887	274	0
275	AmaTu_RefChr02g040230	-3.21329	4.39754	0.00284032	0.168472	SRF-type transcription factor (DNA-binding and dimerisation domain)	Transcription factor, MADS-box	GO:0003677|GO:0046983	275	0
276	AmaTu_RefChr10g174310	-3.21329	4.45193	0.00285506	0.168472	Chalcone and stilbene synthases, N-terminal domain	Chalcone/stilbene synthase, N-terminal	-	276	0
277	AmaTu_RefChr12g201700	3.58119	2.64486	0.00285826	0.168472				277	0
278	AmaTu_RefChr01g011550	-3.21329	4.10613	0.00293176	0.172183	Ctf8	Chromosome transmission fidelity protein 8	GO:0007064|GO:0031390	278	0
279	AmaTu_RefChr08g147860	4.48458	-2.43604	0.00296991	0.173798	Erythromycin biosynthesis protein CIII-like, C-terminal domain	Erythromycin biosynthesis protein CIII-like, C-terminal domain	-	279	0
280	AmaTu_RefChr01g019570	-3.21329	4.26761	0.00308004	0.17916	Disease resistance protein Winged helix domain	-	-	280	0
281	AmaTu_RefChr11g183440	1.26998	-3.96026	0.00308348	0.17916	SPX domain	SPX domain	-	281	0
282	AmaTu_RefChr14g220640	1.7094	-3.86766	0.0031057	0.179812	Heterogeneous nuclear ribonucleoprotein Q acidic domain	Heterogeneous nuclear ribonucleoprotein Q acidic domain	-	282	0
283	AmaTu_RefChr01g009490	4.9643	2.30046	0.00312457	0.180047	Aminotransferase class I and II	Aminotransferase, class I/classII, large domain	GO:0009058|GO:0030170	283	0
284	AmaTu_RefChr03g056150	1.80842	-3.67895	0.00313183	0.180047	Zinc-binding dehydrogenase	Alcohol dehydrogenase-like, C-terminal	-	284	0
285	AmaTu_RefChr14g223600	0.513821	-4.34769	0.00315505	0.180746	Ndr family	NDRG	-	285	0
286	AmaTu_RefChr08g135450	2.92797	-3.44968	0.0031968	0.182497	No apical meristem (NAM) protein	NAC domain	GO:0003677|GO:0006355	286	0
287	AmaTu_RefChr12g201180	-3.21329	-3.87185	0.00321965	0.183008	Domain of unknown function (DUF382)	Domain of unknown function DUF382	GO:0005634	287	0
288	AmaTu_RefChr10g173750	1.78906	-3.44482	0.00322816	0.183008	DEAD/DEAH box helicase	DEAD/DEAH-box helicase domain	GO:0003676|GO:0005524	288	0
289	AmaTu_RefChr03g053960	1.75528	3.65775	0.0032506	0.183642				289	0
290	AmaTu_RefChr04g078230	-3.21329	-4.22316	0.00328935	0.185191	Eukaryotic cytochrome b561	Cytochrome b561/ferric reductase transmembrane	-	290	0
291	AmaTu_RefChr08g133520	2.44048	-3.13497	0.00339746	0.19062	WD40-like Beta Propeller Repeat	WD40-like beta-propeller	-	291	0
292	AmaTu_RefChr03g066290	-3.21329	-3.97527	0.00341315	0.190844	Plant cation/H(+) antiporter, C-terminal domain	Cation/H(+) antiporter, C-terminal domain	-	292	0
293	AmaTu_RefChr01g022760	0.15308	4.39964	0.00345082	0.192292	Glycosyl hydrolases family 16	Beta-glucanase-like, N-terminal domain	GO:0004553|GO:0005975	293	0
294	AmaTu_RefChr01g003940	-3.21329	-4.17121	0.0034797	0.193242	F-box domain	F-box domain	GO:0005515	294	0
295	AmaTu_RefChr11g182230	0.459035	-4.44222	0.00354261	0.196068	Protein kinase domain	Protein kinase domain	GO:0004672|GO:0005524|GO:0006468	295	0
296	AmaTu_RefChr06g113120	2.9145	3.0688	0.00356516	0.19665	Phosphoenolpyruvate phosphomutase	-	-	296	0
297	AmaTu_RefChr08g145460	0.625657	-4.60053	0.00359935	0.197474	THUMP domain	THUMP domain	GO:0003723	297	0
298	AmaTu_RefChr01g001630	1.50744	3.81276	0.00362938	0.197474	KH domain	K Homology domain, type 1	GO:0003723	298	0
299	AmaTu_RefChr13g213050	2.09435	-3.05276	0.00363779	0.197474	Glycine cleavage H-protein	Glycine cleavage system H-protein/Simiate	-	299	0
300	AmaTu_RefChr06g112620	-3.21329	-4.00164	0.00365558	0.197474	UDP-glucoronosyl and UDP-glucosyl transferase	UDP-glucuronosyl/UDP-glucosyltransferase	GO:0008194	300	0
301	AmaTu_RefChr03g052370	-3.21329	-3.8875	0.00365769	0.197474	50S ribosome-binding GTPase	GTP binding domain	GO:0005525	301	0
302	AmaTu_RefChr16g252090	1.80053	3.49501	0.00366543	0.197474	DnaJ C terminal domain	Chaperone DnaJ, C-terminal	-	302	0
303	AmaTu_RefChr02g031560	3.51903	-2.62967	0.00367536	0.197474	RNA recognition motif	RNA recognition motif domain	GO:0003723	303	0
304	AmaTu_RefChr01g014910	-3.21329	-4.0635	0.00367686	0.197474	emp24/gp25L/p24 family/GOLD	GOLD domain	-	304	0
305	AmaTu_RefChr07g132240	0.753919	3.81493	0.00371721	0.198986	Myb-like DNA-binding domain	SANT/Myb domain	-	305	0
306	AmaTu_RefChr06g106280	-3.21329	-4.19572	0.00374179	0.199648	WD domain, G-beta repeat	WD40 repeat	GO:0005515	306	0
307	AmaTu_RefChr13g215310	-3.21329	4.29562	0.0038007	0.20213	Cellulose synthase	Cellulose synthase	GO:0016020|GO:0016760|GO:0030244	307	0
308	AmaTu_RefChr05g094900	0.306246	4.5803	0.00385628	0.20442	PPR repeat	Pentatricopeptide repeat	-	308	0
309	AmaTu_RefChr07g118110	-3.21329	-3.82936	0.00390637	0.206406	Cytochrome P450	Cytochrome P450	GO:0004497|GO:0005506|GO:0016705|GO:0020037	309	0
310	AmaTu_RefChr11g190450	3.34831	-3.05205	0.00392576	0.206761	PX domain	Phox homology	GO:0035091	310	0
311	AmaTu_RefChr08g143660	3.30505	-2.70473	0.0039617	0.207514	PPR repeat	Pentatricopeptide repeat	-	311	0
312	AmaTu_RefChr02g025440	0.436035	-4.39622	0.00396548	0.207514	Serine carboxypeptidase	Peptidase S10, serine carboxypeptidase	GO:0004185|GO:0006508	312	0
313	AmaTu_RefChr06g103340	-3.21329	-4.16483	0.00397826	0.207518				313	0
314	AmaTu_RefChr07g123560	2.95133	-3.09238	0.00401046	0.207883	Endonuclease/Exonuclease/phosphatase family	Endonuclease/exonuclease/phosphatase	GO:0003824	314	0
315	AmaTu_RefChr03g055120	2.58727	2.98027	0.00401073	0.207883	Aminotransferase class-V	Aminotransferase class V domain	-	315	0
316	AmaTu_RefChr13g214690	-3.21329	-3.97515	0.00405445	0.209338	alpha/beta hydrolase fold	Alpha/beta hydrolase fold-1	-	316	0
317	AmaTu_RefChr14g227920	1.38269	-4.18567	0.00406445	0.209338	Regulator of Vps4 activity in the MVB pathway	Vacuolar protein sorting-associated protein Ist1	GO:0015031	317	0
318	AmaTu_RefChr02g047210	-3.21329	-4.19918	0.00407775	0.209363	Alkaline and neutral invertase	Glycosyl hydrolase family 100	GO:0033926	318	0
319	AmaTu_RefChr16g247710	0.976192	-3.73299	0.0041076	0.210234	RNA recognition motif	RNA recognition motif domain	GO:0003723	319	0
320	AmaTu_RefChr06g101710	3.70277	-2.54372	0.0041662	0.212568	Cytokinin dehydrogenase 1, FAD and cytokinin binding	Cytokinin dehydrogenase 1, FAD/cytokinin binding domain	GO:0009690|GO:0019139|GO:0050660	320	0
321	AmaTu_RefChr06g103600	-3.21329	-4.05265	0.00418881	0.212812	Xylanase inhibitor N-terminal	Xylanase inhibitor, N-terminal	-	321	0
322	AmaTu_RefChr06g104840	-3.21329	-4.09551	0.00419707	0.212812	POT family	Proton-dependent oligopeptide transporter family	GO:0016020|GO:0022857|GO:0055085	322	0
323	AmaTu_RefChr03g050830	-3.21329	-4.18247	0.00423941	0.213795	Sec23/Sec24 helical domain	Sec23/Sec24, helical domain	GO:0006886|GO:0006888|GO:0030127	323	0
324	AmaTu_RefChr05g085540	3.50281	2.74513	0.00424264	0.213795				324	0
325	AmaTu_RefChr12g193690	-3.21329	-3.83155	0.00431609	0.216827	Myo-inositol oxygenase	Inositol oxygenase	GO:0005506|GO:0005737|GO:0019310|GO:0050113	325	0
326	AmaTu_RefChr03g066430	4.55005	-2.48812	0.00433104	0.216911	Protein BPS1	Protein BPS1, chloroplastic	GO:0048364|GO:0048367	326	0
327	AmaTu_RefChr01g015780	0.477062	-4.47828	0.00441661	0.219937	EIPR1 beta-propeller	-	-	327	0
328	AmaTu_RefChr08g137250	-3.21329	4.02311	0.0044234	0.219937	Universal stress protein family	UspA	-	328	0
329	AmaTu_RefChr16g250360	-3.21329	-3.80972	0.00443187	0.219937				329	0
330	AmaTu_RefChr09g153040	3.98363	-2.4673	0.00445868	0.220597	GH3 family N-terminal domain	-	-	330	0
331	AmaTu_RefChr09g150570	2.37016	-3.40812	0.00451141	0.222531	Transcriptional activator	RAB6-interacting golgin	-	331	0
332	AmaTu_RefChr13g210540	0.211263	4.516	0.00455854	0.224178	lactate/malate dehydrogenase, NAD binding domain	Lactate/malate dehydrogenase, N-terminal	GO:0016491	332	0
333	AmaTu_RefChr16g251210	-3.21329	4.0246	0.0045878	0.224411	Glycosyl hydrolases family 17	Glycoside hydrolase family 17	GO:0004553|GO:0005975	333	0
334	AmaTu_RefChr11g182560	1.59407	3.97918	0.00459075	0.224411	SPARK	SPARK domain	-	334	0
335	AmaTu_RefChr06g112860	-3.21329	-3.78337	0.00461578	0.22495	Carbohydrate-binding module 48 (Isoamylase N-terminal domain)	Glycoside hydrolase, family 13, N-terminal	GO:0004553|GO:0005975	335	0
336	AmaTu_RefChr03g056660	1.95035	3.22054	0.00462934	0.22495	AP2 domain	AP2/ERF domain	GO:0003700|GO:0006355	336	0
337	AmaTu_RefChr07g127400	-3.21329	4.14944	0.00476503	0.230857	RING-type zinc-finger	Zinc finger, RING-type, eukaryotic	-	337	0
338	AmaTu_RefChr16g246800	-3.21329	-3.9915	0.00479433	0.231589	Coatomer beta subunit appendage platform	Coatomer beta subunit, appendage platform domain	-	338	0
339	AmaTu_RefChr01g019090	3.6356	3.2467	0.00484333	0.233266	Pyridine nucleotide-disulphide oxidoreductase, dimerisation domain	Pyridine nucleotide-disulphide oxidoreductase, dimerisation domain	-	339	0
340	AmaTu_RefChr08g141370	-3.21329	-4.00657	0.00488848	0.234748	Fantastic Four meristem regulator	Fantastic Four domain	-	340	0
341	AmaTu_RefChr08g142840	-3.21329	4.17183	0.00492719	0.235695	Expansin C-terminal domain	Expansin, cellulose-binding-like domain	-	341	0
342	AmaTu_RefChr07g125100	-3.21329	-3.78133	0.00493707	0.235695	Trypsin inhibitors 1,2 and 3	Trypsin inhibitor	-	342	0
343	AmaTu_RefChr02g045710	-3.21329	-4.20263	0.00500324	0.237017	Helicase C-terminal domain	ATP-dependent helicase, C-terminal	GO:0003676|GO:0004386|GO:0005524|GO:0006139|GO:0016818	343.5	0
344	AmaTu_RefChr07g125910	-3.21329	-4.20263	0.00500324	0.237017	Pentatricopeptide repeat domain	Pentatricopeptide repeat	-	343.5	0
345	AmaTu_RefChr09g156710	0.197715	-4.45753	0.00500831	0.237017	Squalene-hopene cyclase C-terminal domain	Squalene cyclase, C-terminal	-	345	0
346	AmaTu_RefChr02g027790	1.58636	3.41148	0.00515874	0.24343				346	0
347	AmaTu_RefChr13g209640	-0.0384496	4.71415	0.00520665	0.244983	HSF-type DNA-binding	Heat shock factor (HSF)-type, DNA-binding	GO:0003700|GO:0006355|GO:0043565	347	0
348	AmaTu_RefChr09g151440	-3.21329	-4.00747	0.00527038	0.246891	Pectate lyase	Pectate lyase	-	348	0
349	AmaTu_RefChr10g171670	-3.21329	-3.91787	0.00527746	0.246891				349	0
350	AmaTu_RefChr09g150880	-3.21329	-4.01676	0.0052996	0.247219				350	0
351	AmaTu_RefChr12g196650	8.73174	-1.61401	0.00535058	0.248886	Protein kinase domain	Protein kinase domain	GO:0004672|GO:0005524|GO:0006468	351	0
352	AmaTu_RefChr03g056820	-3.21329	4.11198	0.0053806	0.249571	Lateral organ boundaries (LOB) domain	Lateral organ boundaries, LOB	-	352	0
353	AmaTu_RefChr12g200490	-3.21329	-3.89993	0.00541621	0.250376				353	0
354	AmaTu_RefChr02g027290	1.04219	3.53422	0.00542862	0.250376				354	0
355	AmaTu_RefChr03g067750	1.34593	3.17079	0.00545951	0.250536	PB1 domain	PB1 domain	GO:0005515	355	0
356	AmaTu_RefChr10g166130	-3.21329	4.30588	0.00546277	0.250536				356	0
357	AmaTu_RefChr03g052730	-3.21329	-4.10386	0.00551635	0.250817	PPR repeat family	Pentatricopeptide repeat	-	357	0
358	AmaTu_RefChr06g103800	-3.21329	-3.73353	0.00551738	0.250817	Rrn7/TAF1B, N-terminal cyclin domain	Rrn7/TAF1B, N-terminal cyclin domain	-	358	0
359	AmaTu_RefChr15g235460	0.826182	3.89112	0.00553935	0.250817				359	0
360	AmaTu_RefChr02g036140	3.0039	-2.75261	0.00554136	0.250817	IQ calmodulin-binding motif	IQ motif, EF-hand binding site	GO:0005515	360	0
361	AmaTu_RefChr05g088550	0.987109	-4.03632	0.00554572	0.250817	BT1 family	Biopterin transporter family	-	361	0
362	AmaTu_RefChr09g156010	-3.21329	-3.95675	0.00560634	0.252858	Cytochrome P450	Cytochrome P450	GO:0004497|GO:0005506|GO:0016705|GO:0020037	362	0
363	AmaTu_RefChr13g210060	2.8657	2.55815	0.00562241	0.252885	Salt stress response/antifungal	Gnk2-homologous domain	-	363	0
364	AmaTu_RefChr03g064660	2.80407	-2.70459	0.00564336	0.25313				364	0
365	AmaTu_RefChr16g243080	-3.21329	-3.66156	0.00568772	0.253499	WDR3 first beta-propeller domain	-	-	365	0
366	AmaTu_RefChr14g228800	1.28318	3.61344	0.00569695	0.253499				366	0
367	AmaTu_RefChr02g044320	0.655134	-4.63031	0.00569818	0.253499				367	0
368	AmaTu_RefChr10g171190	0.504704	-4.32945	0.00573076	0.254256	Peroxidase	Haem peroxidase	GO:0004601|GO:0006979|GO:0020037	368	0
369	AmaTu_RefChr03g058490	0.76717	3.84144	0.00576651	0.255148	Mitochondrial carrier protein	Mitochondrial carrier protein, transmembrane region	-	369	0
370	AmaTu_RefChr06g117790	-3.21329	3.74206	0.00579131	0.255553	Vma22/CCDC115	Vma22/CCDC115	GO:0070072	370	0
371	AmaTu_RefChr13g209440	-3.21329	-3.68131	0.00583751	0.2561	Protein of unknown function, DUF538	Protein of unknown function DUF538	-	371	0
372	AmaTu_RefChr13g203280	-3.21329	-3.80612	0.00583984	0.2561	GC-rich sequence DNA-binding factor-like protein	GCF, C-terminal	-	372	0
373	AmaTu_RefChr09g158660	14.9626	1.14166	0.00585077	0.2561	Beta-lactamase superfamily domain	Metallo-beta-lactamase	-	373	0
374	AmaTu_RefChr03g058160	1.03441	-4.13093	0.00590359	0.256724	Protein of unknown function (DUF3615)	Domain of unknown function DUF3615	-	374	0
375	AmaTu_RefChr06g112310	-3.21329	-4.21707	0.00590781	0.256724	VQ motif	VQ	-	375	0
376	AmaTu_RefChr12g196060	4.57732	-2.18891	0.00591218	0.256724	HMG (high mobility group) box	High mobility group box domain	-	376	0
377	AmaTu_RefChr02g025900	-3.21329	3.8118	0.00595755	0.258008	EDR1/CTR1/ARMC3, peptidase-like	EDR1/CTR1/ARMC3-like, peptidase-like domain	-	377	0
378	AmaTu_RefChr08g146340	2.14629	2.90331	0.00598597	0.258553	Hydroxyproline O-arabinosyltransferase family	Hydroxyproline O-arabinosyltransferase-like domain	-	378	0
379	AmaTu_RefChr05g099710	-3.21329	-3.79557	0.006053	0.260758	F-box domain	F-box domain	GO:0005515	379	0
380	AmaTu_RefChr01g021840	2.89383	2.90817	0.00607332	0.260945	EF hand	EF-hand domain	GO:0005509	380	0
381	AmaTu_RefChr05g094940	4.88861	2.13962	0.0061434	0.262949	Pectinesterase	Pectinesterase, catalytic	GO:0030599|GO:0042545	381	0
382	AmaTu_RefChr03g065890	-3.21329	-3.65722	0.00615218	0.262949	Plant bHLH transcription factor, ACT-like domain	Plant bHLH transcription factor, ACT-like domain	-	382	0
383	AmaTu_RefChr05g086900	-3.21329	-3.75854	0.00621519	0.26428	Gelsolin repeat	Gelsolin-like domain	-	383	0
384	AmaTu_RefChr12g199710	2.13869	-3.05145	0.00621568	0.26428	Peroxidase	Haem peroxidase	GO:0004601|GO:0006979|GO:0020037	384	0
385	AmaTu_RefChr06g103760	-3.21329	4.0073	0.00630832	0.267522	Alkaline and neutral invertase	Glycosyl hydrolase family 100	GO:0033926	385	0
386	AmaTu_RefChr15g235350	0.163787	4.42105	0.00633692	0.268038	Mon2/Sec7/BIG1-like, dimerisation and cyclophilin-binding domain	Mon2/Sec7/BIG1-like, dimerisation and cyclophilin-binding domain	-	386	0
387	AmaTu_RefChr15g235100	0.20782	-4.47774	0.00635455	0.26809	bZIP transcription factor	Basic-leucine zipper domain	GO:0003700|GO:0006355	387	0
388	AmaTu_RefChr03g057190	-3.21329	3.99707	0.00639454	0.268092	B3 DNA binding domain	B3 DNA binding domain	GO:0003677	388	0
389	AmaTu_RefChr02g031720	1.4383	-3.26399	0.00640157	0.268092	mTERF	Transcription termination factor, mitochondrial/chloroplastic	GO:0003676|GO:0043231	389	0
390	AmaTu_RefChr14g226080	-3.21329	3.87515	0.00643262	0.268092	Plant U-box protein ARM repeat region	-	-	390	0
391	AmaTu_RefChr02g027060	3.7933	-2.8436	0.00643846	0.268092	C17orf113 probable zinc finger	C17orf113, probable zinc finger	-	391	0
392	AmaTu_RefChr01g015260	0.195204	4.35822	0.00645002	0.268092	Armadillo/beta-catenin-like repeat	Armadillo	GO:0005515	392	0
393	AmaTu_RefChr01g002620	-3.21329	4.02756	0.00645313	0.268092	Xylanase inhibitor C-terminal	Xylanase inhibitor, C-terminal	-	393	0
394	AmaTu_RefChr09g159510	0.246879	4.46157	0.00657002	0.272255	Peroxidase	Haem peroxidase	GO:0004601|GO:0006979|GO:0020037	394	0
395	AmaTu_RefChr05g099420	1.98299	-3.21977	0.00661661	0.273492	N-terminal C2 in EEIG1 and EHBP1 proteins	NT-type C2 domain	-	395	0
396	AmaTu_RefChr02g041840	3.16253	-2.57823	0.00670496	0.27621	Aldo/keto reductase family	NADP-dependent oxidoreductase domain	-	396	0
397	AmaTu_RefChr09g156660	-3.21329	-3.5277	0.00671621	0.27621	Zinc finger, ZZ type	Zinc finger, ZZ-type	GO:0008270	397	0
398	AmaTu_RefChr16g247510	2.62747	2.9636	0.00680896	0.279322	GDSL-like Lipase/Acylhydrolase	GDSL lipase/esterase	GO:0016788	398	0
399	AmaTu_RefChr06g113680	1.04678	-3.61771	0.00688337	0.281666	CST, telomere maintenance, complex subunit CTC1	CST complex subunit CTC1, plant	GO:0000723	399	0
400	AmaTu_RefChr14g227230	-3.21329	3.97637	0.00697201	0.28458	Protein DA1	Protein DA1-like domain	-	400	0
401	AmaTu_RefChr02g041010	2.59852	2.59373	0.00711207	0.289255	Papain family cysteine protease	Peptidase C1A, papain C-terminal	GO:0006508|GO:0008234	401	0
402	AmaTu_RefChr09g161800	4.00352	-2.37498	0.00712198	0.289255	Legume lectin domain	Legume lectin domain	GO:0030246	402	0
403	AmaTu_RefChr10g174840	-3.21329	-3.7018	0.00719042	0.29131	Glycine Rich Domain Protein C-terminal domain	GRPD, C-terminal domain	-	403	0
404	AmaTu_RefChr01g000030	1.36867	3.15857	0.00722142	0.291842	Plasma-membrane choline transporter	Choline transporter-like	GO:0022857|GO:0055085	404	0
405	AmaTu_RefChr06g116140	-3.21329	-3.79328	0.0072605	0.292429	Uncharacterized conserved protein (DUF2045)	Protein of unknown function DUF2045	-	405	0
406	AmaTu_RefChr16g251150	0.1715	-4.40511	0.00727177	0.292429				406	0
407	AmaTu_RefChr16g247090	-0.184203	4.42264	0.00733291	0.293545	Oleosin	Oleosin	GO:0012511|GO:0016020	407	0
408	AmaTu_RefChr15g236230	1.79854	2.76288	0.00734534	0.293545	Ribosome recycling factor	Ribosome recycling factor domain	-	408	0
409	AmaTu_RefChr08g140070	0.11554	-4.29318	0.00735345	0.293545	DnaJ domain	DnaJ domain	-	409	0
410	AmaTu_RefChr01g004810	1.23327	3.34759	0.00745476	0.296863	Lytic transglycolase	RlpA-like protein, double-psi beta-barrel domain	-	410	0
411	AmaTu_RefChr09g152220	2.65822	-2.88717	0.0074916	0.297604	PTM/DIR17-like, Tudor domain	PTM/DIR17-like, Tudor domain	-	411	0
412	AmaTu_RefChr10g174590	1.53533	-3.35524	0.00757175	0.299691				412	0
413	AmaTu_RefChr11g190220	0.33692	-4.19799	0.00758085	0.299691	PAN-like domain	PAN/Apple domain	-	413	0
414	AmaTu_RefChr03g064950	1.10364	-3.62758	0.00761167	0.299971	Protein tyrosine and serine/threonine kinase	Serine-threonine/tyrosine-protein kinase, catalytic domain	GO:0004672|GO:0006468	414	0
415	AmaTu_RefChr14g224500	-3.21329	-3.80907	0.00762466	0.299971	UDP-glucoronosyl and UDP-glucosyl transferase	UDP-glucuronosyl/UDP-glucosyltransferase	GO:0008194	415	0
416	AmaTu_RefChr11g180620	-3.21329	-3.64905	0.00768996	0.301424	Protein kinase domain	Protein kinase domain	GO:0004672|GO:0005524|GO:0006468	416	0
417	AmaTu_RefChr13g201830	4.18918	2.41978	0.00769852	0.301424	Pectate lyase	Pectate lyase	-	417	0
418	AmaTu_RefChr01g005310	3.34681	-2.40308	0.00775929	0.302307				418	0
419	AmaTu_RefChr09g148340	1.80206	2.93335	0.00776717	0.302307	Tetrapyrrole (Corrin/Porphyrin) Methylases	Tetrapyrrole methylase	GO:0008168	419	0
420	AmaTu_RefChr07g131110	-3.21329	-3.67392	0.00777661	0.302307	Ribosomal large subunit proteins 60S L5, and 50S L18	Large ribosomal subunit protein uL18, eukaryotic/archaeal	GO:0003735|GO:0005840|GO:0006412|GO:0008097	420	0
421	AmaTu_RefChr02g028550	-0.104703	4.32839	0.00790853	0.306704	Protein of unknown function (DUF1677)	Protein of unknown function DUF1677, plant	-	421	0
422	AmaTu_RefChr11g189140	4.61755	-2.71997	0.00795991	0.307966	Cytochrome P450	Cytochrome P450	GO:0004497|GO:0005506|GO:0016705|GO:0020037	422	0
423	AmaTu_RefChr06g114850	0.962466	-3.60863	0.00815406	0.314731				423	0
424	AmaTu_RefChr02g027920	1.84503	-3.08203	0.0082251	0.316724	Xyloglucan endo-transglycosylase (XET) C-terminus	Xyloglucan endo-transglycosylase, C-terminal	GO:0005618|GO:0016762|GO:0044042|GO:0048046	424	0
425	AmaTu_RefChr16g243350	-3.21329	3.89734	0.00824454	0.316726				425	0
426	AmaTu_RefChr13g208650	0.878636	-3.81938	0.0082844	0.31751	NAD dependent epimerase/dehydratase family	NAD-dependent epimerase/dehydratase	-	426	0
427	AmaTu_RefChr05g097510	8.0237	1.68862	0.00836342	0.319391	Glutamate synthase central domain	Glutamate synthase, central-N	GO:0015930	427	0
428	AmaTu_RefChr13g215070	1.61089	-3.40107	0.0083726	0.319391	Glutamine amidotransferase class-I	Glutamine amidotransferase	-	428	0
429	AmaTu_RefChr02g027730	4.00837	2.37282	0.00846461	0.320922	WRKY DNA -binding domain	WRKY domain	GO:0003700|GO:0006355|GO:0043565	429	0
430	AmaTu_RefChr03g055250	-3.21329	3.86096	0.00849834	0.320922	alpha/beta hydrolase fold	Alpha/beta hydrolase fold-1	-	430	0
431	AmaTu_RefChr12g196160	0.0869719	-4.23605	0.00849962	0.320922	WRKY19 zinc finger domain	WRKY19-like, zinc finger domain	-	431	0
432	AmaTu_RefChr02g036830	1.4239	-3.47085	0.00850439	0.320922	C2H2-type zinc finger	Zinc finger C2H2-type	-	432	0
433	AmaTu_RefChr01g021630	-3.21329	-3.49977	0.008511	0.320922	haloacid dehalogenase-like hydrolase	-	-	433	0
434	AmaTu_RefChr03g054400	0.992264	-3.40482	0.00854614	0.321499	Lipase (class 3)	Fungal lipase-type domain	GO:0006629	434	0
435	AmaTu_RefChr07g123820	3.21001	-2.65593	0.00856569	0.321499	Breast carcinoma amplified sequence 2 (BCAS2)	Pre-mRNA-splicing factor SPF27	GO:0006397	435	0
436	AmaTu_RefChr02g046850	-3.21329	-3.65153	0.00861846	0.322078	Methyl-CpG binding domain	Methyl-CpG DNA binding	GO:0003677	436	0
437	AmaTu_RefChr12g200720	-3.21329	3.8722	0.00862057	0.322078	Sugar (and other) transporter	Major facilitator, sugar transporter-like	GO:0016020|GO:0022857|GO:0055085	437	0
438	AmaTu_RefChr10g167010	1.34855	-3.58928	0.00872458	0.32522				438	0
439	AmaTu_RefChr15g238000	0.624832	3.55676	0.00877138	0.32622	ABC-2 type transporter	ABC-2 type transporter, transmembrane domain	GO:0016020|GO:0140359	439	0
440	AmaTu_RefChr02g036430	3.98359	-2.21928	0.00885494	0.328579	Phosphoesterase family	Phosphoesterase	GO:0016788	440	0
441	AmaTu_RefChr14g228940	-3.21329	-3.53089	0.00888233	0.328848	Methyltransferase domain	Methyltransferase type 11	GO:0008757	441	0
442	AmaTu_RefChr02g036090	3.70002	2.26706	0.00890861	0.329075	Glycine rich protein family	Glycine rich protein	-	442	0
443	AmaTu_RefChr06g104940	-3.21329	-3.4177	0.00897209	0.329984	Potato type II proteinase inhibitor family	Proteinase inhibitor I20	GO:0004867	443	0
444	AmaTu_RefChr02g031690	1.49964	-3.21585	0.00897367	0.329984	X8 domain	X8 domain	-	444	0
445	AmaTu_RefChr16g245640	-3.21329	-3.5256	0.00901595	0.330388	ER lumen protein retaining receptor	ER lumen protein retaining receptor	GO:0006621|GO:0016020|GO:0046923	445	0
446	AmaTu_RefChr15g232850	1.0112	3.23443	0.00902513	0.330388	F-box	COI1, F-box	-	446	0
447	AmaTu_RefChr16g242070	-3.21329	-3.43076	0.00908721	0.331917	Ribosomal protein S11	Small ribosomal subunit protein uS11	GO:0003735|GO:0005840|GO:0006412	447	0
448	AmaTu_RefChr16g251200	4.53604	2.03852	0.00913735	0.33195	Glycosyl hydrolases family 17	Glycoside hydrolase family 17	GO:0004553|GO:0005975	448	0
449	AmaTu_RefChr13g214540	-3.21329	-3.56923	0.00914746	0.33195	Domain of unknown function	PGG domain	-	449	0
450	AmaTu_RefChr02g043860	1.52348	3.14706	0.0091694	0.33195	Plastocyanin-like domain	Phytocyanin domain	GO:0009055	450	0
451	AmaTu_RefChr02g038720	-0.176433	4.18493	0.00917639	0.33195				451	0
452	AmaTu_RefChr06g106130	0.526414	3.71447	0.00919239	0.33195	Exocyst complex component Sec8 N-terminal	Exocyst complex component Sec8, N-terminal	GO:0000145|GO:0006904	452	0
453	AmaTu_RefChr09g157240	1.62223	-3.42375	0.00921732	0.33195	PMR5 N terminal Domain	Trichome birefringence-like, N-terminal domain	-	453	0
454	AmaTu_RefChr08g146260	6.00609	-2.08222	0.00923043	0.33195	Annexin	Annexin repeat	GO:0005509|GO:0005544	454	0
455	AmaTu_RefChr03g058410	1.80223	3.22558	0.00927268	0.332567	2OG-Fe(II) oxygenase superfamily	Alpha-ketoglutarate-dependent dioxygenase AlkB-like	-	455	0
456	AmaTu_RefChr02g046380	0.203962	-4.47003	0.00930737	0.332567	Plastocyanin-like domain	Phytocyanin domain	GO:0009055	456	0
457	AmaTu_RefChr15g235180	0.928576	-3.54085	0.0093166	0.332567	FF domain	FF domain	-	457	0
458	AmaTu_RefChr12g199260	-3.21329	-3.48633	0.00933045	0.332567	Plastocyanin-like domain	Phytocyanin domain	GO:0009055	458	0
459	AmaTu_RefChr01g016470	-3.21329	-3.47926	0.00934945	0.332567	DEAD/DEAH box helicase	DEAD/DEAH-box helicase domain	GO:0003676|GO:0005524	459	0
460	AmaTu_RefChr16g245650	2.31987	2.75994	0.00940211	0.333713				460	0
461	AmaTu_RefChr01g019460	1.80972	-3.0114	0.00943882	0.33429	Enoyl-(Acyl carrier protein) reductase	Short-chain dehydrogenase/reductase SDR	-	461	0
462	AmaTu_RefChr10g167800	-3.21329	-3.38479	0.00956763	0.337675	PAXNEB protein	Elongator complex protein 4	GO:0002098|GO:0033588	462	0
463	AmaTu_RefChr02g037540	-3.21329	-3.61126	0.00957577	0.337675	RNA recognition motif	RNA recognition motif domain	GO:0003723	463	0
464	AmaTu_RefChr02g040510	-3.21329	-3.95404	0.00961768	0.338292	Plant disease resistance protein RPS2-like, leucine-rich repeats	Disease resistance protein At4g27190-like, leucine-rich repeats	-	464	0
465	AmaTu_RefChr10g177750	4.30224	-2.25222	0.0096347	0.338292				465	0
466	AmaTu_RefChr16g252310	-3.21329	-3.35898	0.00972468	0.340395	Transcription factor LHW bHLH domain	Myc-type, basic helix-loop-helix (bHLH) domain	GO:0046983	466	0
467	AmaTu_RefChr16g243200	-3.21329	-3.70031	0.0097363	0.340395	pfkB family carbohydrate kinase	Carbohydrate kinase PfkB	-	467	0
468	AmaTu_RefChr08g138630	-3.21329	-3.54435	0.00980281	0.340424	Cytochrome P450	Cytochrome P450	GO:0004497|GO:0005506|GO:0016705|GO:0020037	468	0
469	AmaTu_RefChr13g206310	1.13745	-3.59494	0.00980817	0.340424	Phosphatidylinositol-4-phosphate 5-Kinase	Phosphatidylinositol-4-phosphate 4/5-kinase, core	GO:0046488|GO:0052742	469	0
470	AmaTu_RefChr01g020510	0.153202	-4.36851	0.0098218	0.340424	Helix-loop-helix DNA-binding domain	Myc-type, basic helix-loop-helix (bHLH) domain	GO:0046983	470	0
471	AmaTu_RefChr05g088590	2.37636	2.47807	0.00983412	0.340424	NifU-like domain	NIF system FeS cluster assembly, NifU, C-terminal	GO:0005506|GO:0016226|GO:0051536	471	0
472	AmaTu_RefChr09g164040	-3.21329	3.59411	0.0098456	0.340424	Ubiquitin-specific protease C-terminal	Ubiquitin carboxyl-terminal hydrolase, C-terminal	-	472	0
473	AmaTu_RefChr16g249360	2.61719	2.41909	0.00988266	0.340424	Protein kinase domain	Protein kinase domain	GO:0004672|GO:0005524|GO:0006468	473	0
474	AmaTu_RefChr12g199580	-3.21329	-3.56907	0.00988308	0.340424	Mpv17 / PMP22 family	Mpv17/PMP22	GO:0016020	474	0
475	AmaTu_RefChr05g096790	-3.21329	3.55778	0.00997249	0.342781	R13L1/DRL21 LRRs	R13L1/DRL21-like, LRR repeat region	-	475	0
476	AmaTu_RefChr05g094590	1.73531	2.94149	0.0101169	0.347013	SET domain	SET domain	GO:0005515	476	0
477	AmaTu_RefChr04g072610	9.9617	-1.54009	0.0102534	0.350886	PRONE (Plant-specific Rop nucleotide exchanger)	PRONE domain	GO:0005085	477	0
478	AmaTu_RefChr02g048320	-3.21329	-3.56865	0.0102728	0.350886	Transmembrane amino acid transporter protein	Amino acid transporter, transmembrane domain	-	478	0
479	AmaTu_RefChr14g219280	0.765416	3.56079	0.0103806	0.353363				479	0
480	AmaTu_RefChr09g160090	-3.21329	-3.72299	0.0104058	0.353363	Gamma interferon inducible lysosomal thiol reductase (GILT)	Gamma interferon inducible lysosomal thiol reductase GILT	GO:0016671	480	0
481	AmaTu_RefChr13g210140	-0.0211433	4.49551	0.0104102	0.353363	UDP-glucoronosyl and UDP-glucosyl transferase	UDP-glucuronosyl/UDP-glucosyltransferase	GO:0008194	481	0
482	AmaTu_RefChr16g249150	1.06813	-3.47085	0.0104686	0.354607				482	0
483	AmaTu_RefChr10g175750	6.23165	-1.77032	0.0105459	0.355826	Ulp1 protease family, C-terminal catalytic domain	Ulp1 protease family, C-terminal catalytic domain	GO:0006508|GO:0008234	483	0
484	AmaTu_RefChr01g018220	3.82911	2.2597	0.0105482	0.355826	IPP transferase	-	-	484	0
485	AmaTu_RefChr07g128320	-3.21329	3.5845	0.0106695	0.358067	Protein kinase domain	Protein kinase domain	GO:0004672|GO:0005524|GO:0006468	485	0
486	AmaTu_RefChr01g013700	0.95922	-3.58573	0.0106763	0.358067				486	0
487	AmaTu_RefChr08g133340	-0.145524	4.5	0.0107149	0.358067	Membrane bound O-acyl transferase family	Wax synthase domain	-	487	0
488	AmaTu_RefChr01g007940	-3.21329	3.62156	0.0107243	0.358067	CREG, beta-barrel	CREG-like, beta-barrel	-	488.5	0
489	AmaTu_RefChr04g071580	-3.21329	3.62156	0.0107243	0.358067	Transferase family	-	-	488.5	0
490	AmaTu_RefChr13g214920	-3.21329	-3.39484	0.0107903	0.359537	OPT oligopeptide transporter protein	Oligopeptide transporter, OPT superfamily	GO:0035673	490	0
491	AmaTu_RefChr16g247700	-3.21329	-3.46905	0.0108982	0.361674	PHL domain	PHL domain	-	491	0
492	AmaTu_RefChr05g097450	-3.21329	-3.55143	0.0109058	0.361674	Got1/Sft2-like family	Vesicle transport protein, Got1/SFT2-like	GO:0016192	492	0
493	AmaTu_RefChr02g041990	-3.21329	-3.66574	0.0109209	0.361674				493	0
494	AmaTu_RefChr12g192570	1.27467	-2.99819	0.010952	0.36197	Putative GTPase activating protein for Arf	Arf GTPase activating protein	GO:0005096	494	0
495	AmaTu_RefChr01g001360	-3.21329	-3.42327	0.0110056	0.362626				495	0
496	AmaTu_RefChr15g238980	-3.21329	3.51077	0.011033	0.362626	PAN-like domain	PAN/Apple domain	-	496	0
497	AmaTu_RefChr05g101650	5.30063	-1.94827	0.0110385	0.362626	Actin	Actin family	-	497	0
498	AmaTu_RefChr02g040890	7.69351	1.59982	0.0111113	0.363332	Filament-like plant protein, long coiled-coil	Filament-like plant protein	-	498	0
499	AmaTu_RefChr02g040980	-3.21329	-3.56059	0.0111199	0.363332	IRX15/IRX15L/GXM	IRX15/GXM/AGM	GO:0045492	499	0
500	AmaTu_RefChr14g226460	-3.21329	3.4266	0.0111267	0.363332	Zinc finger C-x8-C-x5-C-x3-H type (and similar)	Zinc finger, CCCH-type	GO:0046872	500	0
501	AmaTu_RefChr08g139650	1.16118	3.36944	0.0112157	0.365013	Seed dormancy control	Transcription factor TGA like domain	GO:0006351|GO:0043565	501	0
502	AmaTu_RefChr01g014000	-0.125138	4.28753	0.0112229	0.365013	Ribosome biogenesis protein C1orf109-like	Ribosome biogenesis protein C1orf109-like	-	502	0
503	AmaTu_RefChr16g245810	3.29504	-2.33628	0.0113047	0.366942	Ankyrin repeats (many copies)	Ankyrin repeat	GO:0005515	503	0
504	AmaTu_RefChr03g058020	-3.21329	3.47639	0.0113295	0.367017	Coiled-coil domain-containing protein 90-like	Coiled-coil domain-containing protein 90-like	-	504	0
505	AmaTu_RefChr12g198250	2.21316	2.74823	0.0113849	0.368081	Plant protein of unknown function (DUF641)	Domain of unknown function DUF641, plant	-	505	0
506	AmaTu_RefChr13g211100	7.22821	1.66473	0.0115028	0.371159				506	0
507	AmaTu_RefChr13g207030	0.0563143	-4.17473	0.0115628	0.372152	Prenyltransferase alpha-alpha toroid domain	Prenyltransferase alpha-alpha toroid domain	GO:0003824	507	0
508	AmaTu_RefChr03g064430	-3.21329	-3.53438	0.0115792	0.372152	Glutaredoxin	Glutaredoxin	-	508	0
509	AmaTu_RefChr16g241020	0.251332	-3.85188	0.0116276	0.372499	Leucine rich repeat N-terminal domain	Leucine-rich repeat-containing N-terminal, plant-type	-	509	0
510	AmaTu_RefChr11g186770	1.48221	-3.12423	0.0116356	0.372499	Ribonuclease-III-like	Ribonuclease III domain	GO:0004525|GO:0006396	510	0
511	AmaTu_RefChr03g054540	1.84216	-2.98666	0.0116893	0.373485				511	0
512	AmaTu_RefChr01g008240	1.68709	-2.93105	0.0117683	0.374561	RRM in Demeter	Demeter, RRM-fold domain	-	512	0
513	AmaTu_RefChr08g146510	-3.21329	-3.26693	0.0117874	0.374561	Exonuclease	Ribonuclease H-like domain	-	513	0
514	AmaTu_RefChr05g089440	2.19662	2.8841	0.0118087	0.374561	Pyridine nucleotide-disulphide oxidoreductase	FAD/NAD(P)-binding domain	GO:0016491	514	0
515	AmaTu_RefChr08g143510	-3.21329	-3.34311	0.0118147	0.374561	KH domain	K Homology domain, type 1	GO:0003723	515	0
516	AmaTu_RefChr11g181550	3.06971	2.50518	0.0119428	0.37726	TmcB, TPR repeats	TmcB/TmcC, TPR repeats	-	516	0
517	AmaTu_RefChr01g015990	-3.21329	3.89084	0.0119692	0.37726	ER lumen protein retaining receptor	ER lumen protein retaining receptor	GO:0006621|GO:0016020|GO:0046923	517.5	0
518	AmaTu_RefChr06g111380	-3.21329	3.89084	0.0119692	0.37726	Proteasome assembly chaperone 4	Proteasome assembly chaperone 4	GO:0043248	517.5	0
519	AmaTu_RefChr05g091390	-3.21329	-3.63553	0.0120194	0.378004	Histone acetyltransferase subunit NuA4	Chromatin modification-related protein Eaf6	GO:0000123	519	0
520	AmaTu_RefChr01g020780	-3.21329	-3.33899	0.0120391	0.378004	PAN domain	PAN/Apple domain	-	520	0
521	AmaTu_RefChr09g151970	0.653111	3.3997	0.0120898	0.378301	Protein of unknown function (DUF1685)	Protein of unknown function DUF1685	-	521	0
522	AmaTu_RefChr14g216930	0.42973	3.65051	0.0120984	0.378301	short chain dehydrogenase	Short-chain dehydrogenase/reductase SDR	-	522	0
523	AmaTu_RefChr05g090940	1.69881	2.84824	0.0121181	0.378301	Salt stress response/antifungal	Gnk2-homologous domain	-	523	0
524	AmaTu_RefChr13g213550	0.0179108	4.1293	0.012173	0.378648	Mitochondrial biogenesis AIM24	Mitochondrial biogenesis protein AIM24	-	524	0
525	AmaTu_RefChr05g099980	0.564564	3.4793	0.0121755	0.378648	TCP family transcription factor	Transcription factor TCP subgroup	-	525	0
526	AmaTu_RefChr14g226550	2.0974	-2.92837	0.0122642	0.380679	Glycosyl hydrolase family 9	Glycoside hydrolase family 9	GO:0004553|GO:0005975	526	0
527	AmaTu_RefChr01g019040	4.1285	-2.17161	0.0123613	0.382965	SET domain	SET domain	GO:0005515	527	0
528	AmaTu_RefChr01g015770	-3.21329	3.44942	0.0124323	0.383833	Protein kinase C terminal domain	Protein kinase, C-terminal	GO:0004674|GO:0005524|GO:0006468	528	0
529	AmaTu_RefChr15g229760	3.80895	2.33146	0.0124363	0.383833	At1g33420-like, ubiquitin-like domain	PHD finger protein MALE STERILITY 1-like, ubiquitin-like domain	-	529	0
530	AmaTu_RefChr07g125530	2.3625	3.09572	0.0125219	0.384496	Ankyrin repeats (3 copies)	Ankyrin repeat	GO:0005515	530	0
531	AmaTu_RefChr03g059290	-3.21329	3.65965	0.0125236	0.384496	Ankyrin repeats (3 copies)	Ankyrin repeat	GO:0005515	531	0
532	AmaTu_RefChr08g145640	-3.21329	-3.39128	0.0125284	0.384496	Transcription factor TFIIB repeat	Transcription factor TFIIB, cyclin-like domain	GO:0017025	532	0
533	AmaTu_RefChr02g031420	-3.21329	-3.56082	0.0125773	0.3847				533	0
534	AmaTu_RefChr13g209090	2.90272	-2.59061	0.0125822	0.3847	Triose-phosphate Transporter family	Sugar phosphate transporter domain	-	534	0
535	AmaTu_RefChr03g063470	-3.21329	-3.44134	0.0126926	0.387187	C2 domain	C2 domain	-	535	0
536	AmaTu_RefChr14g220090	3.1169	2.71014	0.012711	0.387187	Transmembrane amino acid transporter protein	Amino acid transporter, transmembrane domain	-	536	0
537	AmaTu_RefChr08g141790	0.279107	-3.90743	0.012803	0.389264	Adenylate kinase	-	-	537	0
538	AmaTu_RefChr13g215240	2.90739	-2.584	0.012827	0.389268	DNA helicase ZGRF1-like, N-terminal domain	5'-3' DNA helicase ZGRF1-like, N-terminal domain	-	538	0
539	AmaTu_RefChr05g088560	-3.21329	-3.30593	0.01312	0.396863	HNH endonuclease	HNH endonuclease 5	-	539	0
540	AmaTu_RefChr09g151590	4.22769	2.19846	0.0131318	0.396863	Domain of unknown function (DUF7811)	Domain of unknown function DUF7811	-	540	0
541	AmaTu_RefChr09g161770	5.28936	-1.9079	0.0131502	0.396863	Protein kinase domain	Protein kinase domain	GO:0004672|GO:0005524|GO:0006468	541	0
542	AmaTu_RefChr11g190070	2.11531	-2.90681	0.0131981	0.397574	Transcription factor DP	Transcription factor DP, C-terminal	-	542	0
543	AmaTu_RefChr05g087670	2.69674	2.27898	0.0133054	0.400068	Thaumatin family	Thaumatin family	-	543	0
544	AmaTu_RefChr02g032520	4.82584	-1.94927	0.0133402	0.400377	Pollen protein Ole e 1 like	-	-	544	0
545	AmaTu_RefChr14g223040	-3.21329	-3.33943	0.0135204	0.405042	Protein tyrosine and serine/threonine kinase	Serine-threonine/tyrosine-protein kinase, catalytic domain	GO:0004672|GO:0006468	545	0
546	AmaTu_RefChr07g125190	3.93085	2.35223	0.0136018	0.406732	NADH-ubiquinone reductase complex 1 MLRQ subunit	NADH-ubiquinone reductase complex 1 MLRQ subunit	-	546	0
547	AmaTu_RefChr12g197870	0.477152	3.4921	0.0136334	0.406932	Voltage-dependent anion channel	Transporter protein SLAC1/Mae1/ Ssu1/TehA	GO:0016020|GO:0055085	547	0
548	AmaTu_RefChr02g045730	-3.21329	3.44178	0.013803	0.411244	Mitochondrial carrier protein	Mitochondrial carrier protein, transmembrane region	-	548	0
549	AmaTu_RefChr11g181280	2.64883	2.49908	0.0139046	0.413479	Adaptor complexes medium subunit family	Mu homology domain	-	549	0
550	AmaTu_RefChr03g064640	7.14242	1.66156	0.0139518	0.413479	Serine carboxypeptidase	Peptidase S10, serine carboxypeptidase	GO:0004185|GO:0006508	550	0
551	AmaTu_RefChr08g142670	-3.21329	-3.54242	0.013954	0.413479	Mitosis protein DIM1	Dim1 family	GO:0000398|GO:0046540	551	0
552	AmaTu_RefChr15g231580	3.17316	-2.83184	0.0140218	0.414734				552	0
553	AmaTu_RefChr02g028380	3.74899	-2.51296	0.0140795	0.415689	KH domain	K Homology domain, type 1	GO:0003723	553	0
554	AmaTu_RefChr03g066330	3.55296	-2.26514	0.0141366	0.416465	Protein kinase domain	Protein kinase domain	GO:0004672|GO:0005524|GO:0006468	554	0
555	AmaTu_RefChr14g228490	-3.21329	-3.57116	0.0141605	0.416465	Protein tyrosine and serine/threonine kinase	Serine-threonine/tyrosine-protein kinase, catalytic domain	GO:0004672|GO:0006468	555	0
556	AmaTu_RefChr04g076160	3.84429	2.24951	0.0142361	0.416465	HSF-type DNA-binding	Heat shock factor (HSF)-type, DNA-binding	GO:0003700|GO:0006355|GO:0043565	556	0
557	AmaTu_RefChr11g182650	0.881382	-3.18306	0.0142447	0.416465	Sugar (and other) transporter	Major facilitator, sugar transporter-like	GO:0016020|GO:0022857|GO:0055085	557	0
558	AmaTu_RefChr15g232440	0.862139	-3.14457	0.0142513	0.416465	Heavy-metal-associated domain	Heavy metal-associated domain, HMA	GO:0046872	558	0
559	AmaTu_RefChr13g210120	4.44554	2.5541	0.0142588	0.416465	UDP-glucoronosyl and UDP-glucosyl transferase	UDP-glucuronosyl/UDP-glucosyltransferase	GO:0008194	559	0
560	AmaTu_RefChr02g044330	-3.21329	-3.36394	0.0142942	0.416752				560	0
561	AmaTu_RefChr02g037410	-3.21329	-3.164	0.0143897	0.418531	LARP1 HEAT repeat region	LARP1-like, DM15 repeat	GO:0000339|GO:0048255	561	0
562	AmaTu_RefChr05g101240	-3.21329	-3.39543	0.0144065	0.418531				562	0
563	AmaTu_RefChr12g200990	0.513832	3.37783	0.0144952	0.419772	SCAMP family	SCAMP	GO:0015031|GO:0016020	563	0
564	AmaTu_RefChr11g190060	-3.21329	-3.14976	0.0145006	0.419772	Ribosomal protein S14p/S29e	Small ribosomal subunit protein uS14	GO:0003735|GO:0005840|GO:0006412	564	0
565	AmaTu_RefChr08g147170	0.984473	3.03314	0.0146609	0.420761	Phosphopantetheine attachment site	Phosphopantetheine binding ACP domain	-	565	0
566	AmaTu_RefChr01g013520	-3.21329	3.43656	0.0146669	0.420761	Rab-GTPase-TBC domain	Rab-GAP-TBC domain	-	566.5	0
567	AmaTu_RefChr10g173920	-3.21329	3.43656	0.0146669	0.420761	Dynamin central region	Dynamin stalk domain	-	566.5	0
568	AmaTu_RefChr03g062340	-3.21329	3.444	0.014708	0.420761				568	0
569	AmaTu_RefChr09g154670	2.92103	2.2559	0.0147123	0.420761	Alcohol dehydrogenase GroES-like domain	Alcohol dehydrogenase-like, N-terminal	-	569	0
570	AmaTu_RefChr09g158250	-3.21329	-3.30201	0.0147258	0.420761	Alfin	Alfin, N-terminal	GO:0006355|GO:0042393	570	0
571	AmaTu_RefChr01g015030	-3.21329	3.43732	0.0147456	0.420761	Cell division control protein 24, OB domain 3	Cell division control protein 24, OB domain 3	-	571	0
572	AmaTu_RefChr10g178530	0.999505	3.21105	0.0147641	0.420761	Thioredoxin	Thioredoxin domain	-	572	0
573	AmaTu_RefChr06g104860	2.12815	2.66958	0.0147667	0.420761	Domain of unknown function (DUF4149)	TMEM205-like	-	573	0
574	AmaTu_RefChr11g184680	-3.21329	-3.42381	0.0148017	0.421024	UvrD-like helicase C-terminal domain	UvrD-like DNA helicase, C-terminal	GO:0005524|GO:0016787	574	0
575	AmaTu_RefChr15g234750	0.366878	3.3954	0.014871	0.422259				575	0
576	AmaTu_RefChr15g233180	1.92795	2.62456	0.0149596	0.424038	Reticulon	Reticulon	-	576	0
577	AmaTu_RefChr09g150340	2.06365	-2.82096	0.0149968	0.424355	Cupin	Cupin 1	-	577	0
578	AmaTu_RefChr02g034250	0.513173	3.2651	0.0150851	0.426114	Prolyl oligopeptidase, N-terminal beta-propeller domain	Peptidase S9A, N-terminal domain	GO:0004252	578	0
579	AmaTu_RefChr02g024860	-3.21329	-3.46792	0.0151306	0.426662	Cytochrome B561, N terminal	Cytochrome B561-related	-	579	0
580	AmaTu_RefChr09g148350	-3.21329	3.34543	0.0151724	0.427104				580	0
581	AmaTu_RefChr08g141600	-3.21329	-3.27466	0.0152476	0.428482	Ribosomal L18 of archaea, bacteria, mitoch. and chloroplast	Large ribosomal subunit protein uL18, bacterial/plantae/animalia	GO:0003735|GO:0005840|GO:0006412	581	0
582	AmaTu_RefChr15g239310	-3.21329	-3.19895	0.0153143	0.429004	WD domain, G-beta repeat	WD40 repeat	GO:0005515	582	0
583	AmaTu_RefChr04g075960	-3.21329	-3.47836	0.0153188	0.429004	Cytochrome P450	Cytochrome P450	GO:0004497|GO:0005506|GO:0016705|GO:0020037	583	0
584	AmaTu_RefChr14g227140	-0.201936	4.13393	0.0154307	0.431267	Mitochondrial glycoprotein	Mitochondrial glycoprotein	GO:0005759	584	0
585	AmaTu_RefChr05g091920	1.79839	-2.59749	0.0155048	0.431267	RNA recognition motif	RNA recognition motif domain	GO:0003723	585	0
586	AmaTu_RefChr08g134550	0.181667	-3.71255	0.0155138	0.431267	Translation initiation factor SUI1	SUI1 domain	GO:0003743|GO:0006413	586	0
587	AmaTu_RefChr09g161440	-3.21329	-3.27034	0.0155184	0.431267	Development and cell death domain	Development/cell death domain	-	587	0
588	AmaTu_RefChr01g019160	-3.21329	-3.44939	0.0155316	0.431267	C2 domain	C2 domain	-	588	0
589	AmaTu_RefChr02g047470	2.11079	-3.11377	0.0155646	0.431384	SRF-type transcription factor (DNA-binding and dimerisation domain)	Transcription factor, MADS-box	GO:0003677|GO:0046983	589	0
590	AmaTu_RefChr08g134740	-3.21329	3.32637	0.0155887	0.431384	Glycosyl transferase family 8	Glycosyl transferase, family 8	GO:0016757	590	0
591	AmaTu_RefChr06g111920	0.559431	3.14882	0.0157929	0.436297	Uncharacterized protein conserved in bacteria (DUF2062)	Domain of unknown function DUF2062	-	591	0
592	AmaTu_RefChr06g116080	2.38617	-2.52277	0.015857	0.437326	Dynamin GTPase effector domain	Dynamin GTPase effector	GO:0003924|GO:0005525	592	0
593	AmaTu_RefChr11g181780	-3.21329	-3.2631	0.0159505	0.439162	PAP_fibrillin	Plastid lipid-associated protein/fibrillin conserved domain	-	593	0
594	AmaTu_RefChr16g248100	1.27543	-2.94878	0.0160169	0.440248	Protein-L-isoaspartate(D-aspartate) O-methyltransferase (PCMT)	-	-	594	0
595	AmaTu_RefChr04g069230	-3.21329	3.72092	0.0161636	0.443535	ArgJ family	Arginine biosynthesis protein ArgJ	GO:0004358|GO:0006526	595	0
596	AmaTu_RefChr08g135790	9.37584	1.35038	0.0162185	0.443943	F-box-like	F-box domain	GO:0005515	596	0
597	AmaTu_RefChr01g011730	2.06163	-2.82862	0.0162329	0.443943	RNA polymerase III subunit RPC82 helix-turn-helix domain	RNA polymerase III subunit RPC82-related, helix-turn-helix	-	597	0
598	AmaTu_RefChr16g246710	0.801877	-3.28745	0.0162622	0.444003				598	0
599	AmaTu_RefChr02g025720	4.62089	-1.87216	0.0163102	0.444471	Multicopper oxidase	Multicopper oxidase-like, N-terminal	GO:0005507	599	0
600	AmaTu_RefChr06g109220	-0.0616868	3.84444	0.0163423	0.444471	Sybindin-like family	Trafficking protein particle complex subunit	GO:0016192|GO:0030008	600	0
601	AmaTu_RefChr02g037420	0.725038	-3.23069	0.0163611	0.444471	PAZ domain	PAZ domain	GO:0003723|GO:0005515	601	0
602	AmaTu_RefChr07g127250	-3.21329	-3.23736	0.0164656	0.446567	Zinc-finger of C2H2 type	Zinc finger C2H2-type	-	602	0
603	AmaTu_RefChr09g163290	4.20682	2.20471	0.0165256	0.447451	Phosphoesterase family	Phosphoesterase	GO:0016788	603	0
604	AmaTu_RefChr02g045460	2.02371	-2.53294	0.0166205	0.449277	TLC ATP/ADP transporter	ADP/ATP carrier protein, bacterial type	GO:0005471|GO:0006862|GO:0016020	604	0
605	AmaTu_RefChr02g043650	-3.21329	-3.20565	0.0166644	0.449416	non-haem dioxygenase in morphine synthesis N-terminal	Non-haem dioxygenase, N-terminal domain	-	605	0
606	AmaTu_RefChr11g183620	2.69986	-2.58503	0.0167769	0.449416	Cytochrome P450	Cytochrome P450	GO:0004497|GO:0005506|GO:0016705|GO:0020037	606	0
607	AmaTu_RefChr04g078610	-3.21329	-3.63211	0.0168057	0.449416	Eukaryotic initiation factor 4E	Translation Initiation factor eIF- 4e	GO:0003723|GO:0003743|GO:0006413	607.5	0
608	AmaTu_RefChr07g118620	-3.21329	-3.63211	0.0168057	0.449416	Protein tyrosine and serine/threonine kinase	Serine-threonine/tyrosine-protein kinase, catalytic domain	GO:0004672|GO:0006468	607.5	0
609	AmaTu_RefChr03g056160	-3.21329	-3.09087	0.0168174	0.449416	SpoU rRNA Methylase family	tRNA/rRNA methyltransferase, SpoU type	GO:0003723|GO:0006396|GO:0008173	609	0
610	AmaTu_RefChr04g080320	-0.218446	4.10091	0.0168208	0.449416				610	0
611	AmaTu_RefChr11g184200	1.18247	-3.25712	0.0168677	0.449416	Oligonucleotide/oligosaccharide-binding (OB)-fold	DEAD-box helicase, OB fold	-	611	0
612	AmaTu_RefChr11g180040	-3.21329	3.5	0.0168905	0.449416	B3 DNA binding domain	B3 DNA binding domain	GO:0003677	612.5	0
613	AmaTu_RefChr12g196370	-3.21329	3.5	0.0168905	0.449416	Alanine racemase, N-terminal domain	Alanine racemase, N-terminal	-	612.5	0
614	AmaTu_RefChr12g191010	1.51471	-3.09153	0.0169009	0.449416	Calcineurin-like phosphoesterase	Calcineurin-like, phosphoesterase domain	GO:0016787	614	0
615	AmaTu_RefChr08g135160	0.199515	-3.71908	0.0169792	0.450202	Wound-induced protein	Protein of unknown function wound-induced	-	615	0
616	AmaTu_RefChr04g081650	-3.21329	3.53245	0.0169992	0.450202	Protein kinase domain	Protein kinase domain	GO:0004672|GO:0005524|GO:0006468	616	0
617	AmaTu_RefChr14g223030	-3.21329	-3.45878	0.0170478	0.450202	Peptidase family M1 domain	Peptidase M1, membrane alanine aminopeptidase	GO:0008237|GO:0008270	617	0
618	AmaTu_RefChr07g125800	0.112051	-3.74825	0.0170491	0.450202	RNA-binding signal recognition particle 68	Signal recognition particle subunit SRP68	GO:0005047|GO:0005786|GO:0006614|GO:0008312|GO:0030942	618	0
619	AmaTu_RefChr09g154220	8.10159	-1.55774	0.0170942	0.450202	uDENN domain	uDENN domain	-	619	0
620	AmaTu_RefChr07g119280	-3.21329	-3.20449	0.0171085	0.450202	Transmembrane amino acid transporter protein	Amino acid transporter, transmembrane domain	-	620	0
621	AmaTu_RefChr16g249370	-3.21329	3.27102	0.0171235	0.450202	Plant cation/H(+) antiporter domain	Cation/H(+) antiporter, central domain	-	621	0
622	AmaTu_RefChr09g152330	-0.271762	3.99428	0.0172245	0.450967				622	0
623	AmaTu_RefChr13g215870	-3.21329	3.51443	0.0172985	0.450967				623.5	0
624	AmaTu_RefChr13g216440	-3.21329	3.51443	0.0172985	0.450967	WRKY DNA -binding domain	WRKY domain	GO:0003700|GO:0006355|GO:0043565	623.5	0
625	AmaTu_RefChr16g246580	3.09883	-2.63029	0.0173199	0.450967	TATA box binding protein associated factor (TAF)	TATA box binding protein associated factor (TAF), histone-like fold domain	-	625	0
626	AmaTu_RefChr08g134510	0.206248	-3.73254	0.0173312	0.450967	Poly (ADP-ribose) glycohydrolase (PARG), Macro domain fold	Poly (ADP-ribose) glycohydrolase (PARG), catalytic domain	GO:0004649|GO:0006282	626	0
627	AmaTu_RefChr09g152690	2.15971	2.48526	0.01735	0.450967	B-box zinc finger	B-box-type zinc finger	GO:0008270	627	0
628	AmaTu_RefChr07g129910	-3.21329	-3.46259	0.017356	0.450967				628	0
629	AmaTu_RefChr16g248650	-3.21329	3.50382	0.0173968	0.450967	Late embryogenesis abundant protein	Late embryogenesis abundant protein, LEA_2 subgroup	-	629	0
630	AmaTu_RefChr02g033710	2.408	-2.44208	0.0174012	0.450967	Papain family cysteine protease	Peptidase C1A, papain C-terminal	GO:0006508|GO:0008234	630	0
631	AmaTu_RefChr08g135120	-3.21329	3.18389	0.0175396	0.45256	B-box zinc finger	B-box-type zinc finger	GO:0008270	631	0
632	AmaTu_RefChr03g060760	5.00461	1.77671	0.0175438	0.45256				632	0
633	AmaTu_RefChr10g174460	-3.21329	-3.15368	0.0175458	0.45256	SAM dependent carboxyl methyltransferase	SAM dependent carboxyl methyltransferase	GO:0008168	633	0
634	AmaTu_RefChr03g051410	-3.21329	3.47071	0.0176086	0.452749	NB-ARC domain	NB-ARC	GO:0043531	634.5	0
635	AmaTu_RefChr08g146250	-3.21329	3.47071	0.0176086	0.452749	PPR repeat	Pentatricopeptide repeat	-	634.5	0
636	AmaTu_RefChr02g045280	2.35104	2.31706	0.0176736	0.453705	MatE	Multi antimicrobial extrusion protein	GO:0015297|GO:0016020|GO:0042910|GO:0055085	636	0
637	AmaTu_RefChr09g161180	-3.21329	-3.15961	0.017901	0.458823	Plant U-box protein ARM repeat region	-	-	637	0
638	AmaTu_RefChr05g090900	-0.188591	4.16062	0.0180149	0.461017	Lipase (class 3)	Fungal lipase-type domain	GO:0006629	638	0
639	AmaTu_RefChr16g250380	-3.21329	-3.1527	0.018055	0.461129	Oxysterol-binding protein	Oxysterol-binding protein	GO:0008289	639	0
640	AmaTu_RefChr13g207840	0.0796361	-3.68342	0.0180757	0.461129	GYF domain 2	GYF domain 2	-	640	0
641	AmaTu_RefChr03g066520	0.906403	-3.16202	0.0181225	0.461427	Helicase associated domain (HA2), winged-helix	Helicase associated domain (HA2), winged-helix domain	-	641	0
642	AmaTu_RefChr08g146400	2.54904	2.2312	0.0181439	0.461427	Male gamete fusion factor	Generative cell specific-1/HAP2 domain	-	642	0
643	AmaTu_RefChr01g009650	4.11677	2.28135	0.018308	0.464175	Oxidoreductase NAD-binding domain	Oxidoreductase FAD/NAD(P)-binding	GO:0016491	643	0
644	AmaTu_RefChr02g039190	-3.21329	-3.13111	0.0183439	0.464175	Hsp20/alpha crystallin family	Alpha crystallin/Hsp20 domain	-	644	0
645	AmaTu_RefChr08g145990	10.7124	1.2504	0.0183653	0.464175	50S ribosome-binding GTPase	GTP binding domain	GO:0005525	645	0
646	AmaTu_RefChr13g214300	-3.21329	-3.25854	0.0184593	0.464175				646	0
647	AmaTu_RefChr02g037470	-3.21329	3.52871	0.0184619	0.464175				647.5	0
648	AmaTu_RefChr05g096190	-3.21329	3.52871	0.0184619	0.464175	Glycosyl hydrolases family 18	Glycoside hydrolase family 18, catalytic domain	GO:0005975	647.5	0
649	AmaTu_RefChr02g039920	-3.21329	-3.05445	0.0184909	0.464175	Snf7	Snf7 family	GO:0007034	649	0
650	AmaTu_RefChr02g031980	-3.21329	-3.17086	0.0185357	0.464175	WD domain, G-beta repeat	WD40 repeat	GO:0005515	650	0
651	AmaTu_RefChr09g150540	1.19464	-3.02375	0.0185372	0.464175	Alpha amylase, catalytic domain	Glycosyl hydrolase family 13, catalytic domain	GO:0005975	651	0
652	AmaTu_RefChr16g249230	2.10115	2.68122	0.01858	0.464175	UDP-glucoronosyl and UDP-glucosyl transferase	UDP-glucuronosyl/UDP-glucosyltransferase	GO:0008194	652	0
653	AmaTu_RefChr13g202970	-3.21329	3.5161	0.0185823	0.464175	Ring finger domain	Zinc finger, RING-type	-	653	0
654	AmaTu_RefChr09g155990	0.753117	3.04045	0.0186039	0.464175	POT family	Proton-dependent oligopeptide transporter family	GO:0016020|GO:0022857|GO:0055085	654	0
655	AmaTu_RefChr08g144500	-3.21329	-3.18921	0.0186367	0.464175	Sodium/hydrogen exchanger, transmembrane	Cation/H+ exchanger, transmembrane domain	GO:0006812|GO:0015297|GO:0016020|GO:0055085|GO:1902600	655	0
656	AmaTu_RefChr14g227900	3.31327	2.04477	0.0186543	0.464175	PB1 domain	PB1 domain	GO:0005515	656	0
657	AmaTu_RefChr10g169130	2.91547	-2.16389	0.0186785	0.464175	linker histone H1 and H5 family	Linker histone H1/H5, domain H15	GO:0000786|GO:0003677|GO:0006334	657	0
658	AmaTu_RefChr05g087320	1.67995	2.72852	0.018773	0.465321	A20-like zinc finger	Zinc finger, A20-type	GO:0003677|GO:0008270	658	0
659	AmaTu_RefChr01g017750	4.94888	1.80493	0.0187816	0.465321				659	0
660	AmaTu_RefChr09g157970	-3.21329	-3.03323	0.0188432	0.465789	Cytochrome P450	Cytochrome P450	GO:0004497|GO:0005506|GO:0016705|GO:0020037	660	0
661	AmaTu_RefChr06g109180	-3.21329	3.33547	0.0188575	0.465789	VMA21-like domain	Vacuolar ATPase assembly integral membrane protein Vma21	GO:0070072	661	0
662	AmaTu_RefChr12g196150	4.02864	-2.13442	0.0189089	0.466353	Flavin containing amine oxidoreductase	Amine oxidase	GO:0016491	662	0
663	AmaTu_RefChr14g228580	7.47352	1.45847	0.0189417	0.466457	COBRA-like protein	COBRA, plant	GO:0010215|GO:0016020	663	0
664	AmaTu_RefChr03g067860	0.142741	-3.80963	0.0189746	0.466563	Leucine rich repeat	Leucine-rich repeat	GO:0005515	664	0
665	AmaTu_RefChr14g224580	-3.21329	-3.27776	0.019031	0.467192	Adaptin N terminal region	Clathrin/coatomer adaptor, adaptin-like, N-terminal	GO:0006886|GO:0016192|GO:0030117	665	0
666	AmaTu_RefChr15g240290	-3.21329	3.45583	0.0190574	0.467192	Jacalin-like lectin domain	Jacalin-like lectin domain	-	666	0
667	AmaTu_RefChr02g025520	-3.21329	-3.33597	0.0191675	0.468486	NFD4, C-terminal domain	NFD4, C-terminal domain	-	667	0
668	AmaTu_RefChr03g060740	-3.21329	-3.16859	0.0191828	0.468486	Sec-independent protein translocase protein (TatC)	Sec-independent periplasmic protein translocase TatC	GO:0016020	668	0
669	AmaTu_RefChr05g087570	1.57331	-2.65049	0.0192299	0.468486	Myb-like DNA-binding domain	SANT/Myb domain	-	669	0
670	AmaTu_RefChr09g154720	-3.21329	3.29329	0.019302	0.468486				670	0
671	AmaTu_RefChr10g175960	-3.21329	-2.9873	0.0193324	0.468486	Pyroglutamyl peptidase	Peptidase C15, pyroglutamyl peptidase I-like	-	671	0
672	AmaTu_RefChr12g191310	-0.347361	4.09633	0.0193454	0.468486	non-haem dioxygenase in morphine synthesis N-terminal	Non-haem dioxygenase, N-terminal domain	-	672	0
673	AmaTu_RefChr08g144700	-3.21329	-3.11055	0.0193648	0.468486				673	0
674	AmaTu_RefChr02g047060	0.120789	-3.76573	0.0193703	0.468486	Protein kinase domain	Protein kinase domain	GO:0004672|GO:0005524|GO:0006468	674	0
675	AmaTu_RefChr07g125160	3.20348	2.38866	0.0193737	0.468486	Alpha-L-arabinofuranosidase 1 domain	Alpha-L-arabinofuranosidase 1, catalytic domain	-	675	0
676	AmaTu_RefChr09g160960	-3.21329	-3.34427	0.0193971	0.468486	ACR9-like, ACT-like domain	-	-	676	0
677	AmaTu_RefChr03g057320	1.98933	-2.60171	0.0194352	0.468712	NAD(P)-binding Rossmann-like domain	-	-	677	0
678	AmaTu_RefChr07g125110	0.0431043	-4.14831	0.0194938	0.469432				678	0
679	AmaTu_RefChr08g132680	-0.139824	3.68816	0.019537	0.46978	Leucine Rich repeat	Leucine-rich repeat	GO:0005515	679	0
680	AmaTu_RefChr07g130170	-0.139392	3.68903	0.0197362	0.473873	BIRD-IDD transcription factor, fourth C2HC zinc finger	BIRD-IDD transcription factor, fourth C2HC zinc finger	-	680	0
681	AmaTu_RefChr14g221070	5.05792	-1.9262	0.0197891	0.474444	Domain of unknown function (DUF7894)	Domain of unknown function DUF7894	-	681	0
682	AmaTu_RefChr13g210030	0.358236	3.50752	0.019835	0.474847	Heavy-metal-associated domain	Heavy metal-associated domain, HMA	GO:0046872	682	0
683	AmaTu_RefChr10g177300	0.473241	3.18523	0.0198964	0.475137	TCP family transcription factor	Transcription factor TCP subgroup	-	683	0
684	AmaTu_RefChr15g233860	2.37968	-2.24714	0.0199053	0.475137	YT521-B-like domain	YTH domain	GO:0003723	684	0
685	AmaTu_RefChr03g066560	-0.379931	4.03119	0.019972	0.476033				685	0
686	AmaTu_RefChr13g205410	-3.21329	-3.1341	0.0200205	0.476493	Ribosomal proteins 50S-L15, 50S-L18e, 60S-L27A	Large ribosomal subunit protein uL15/eL18	-	686	0
687	AmaTu_RefChr05g089510	-3.21329	-3.00789	0.0201478	0.478827				687	0
688	AmaTu_RefChr09g163300	-3.21329	3.29905	0.0202734	0.48111				688	0
689	AmaTu_RefChr01g002320	3.69404	-2.52047	0.0203263	0.481665				689	0
690	AmaTu_RefChr11g178580	0.227343	-3.77473	0.0203887	0.482443				690	0
691	AmaTu_RefChr05g100010	0.298347	3.38774	0.0205248	0.483759	2OG-Fe(II) oxygenase superfamily	Isopenicillin N synthase-like, Fe(2+) 2OG dioxygenase domain	-	691	0
692	AmaTu_RefChr01g022520	-3.21329	-3.17907	0.0205335	0.483759	Plant organelle RNA recognition domain	Plant organelle RNA recognition domain	GO:0003723	692	0
693	AmaTu_RefChr02g024190	2.42652	-2.41984	0.0205789	0.483759	Transferase family	-	-	693	0
694	AmaTu_RefChr08g134830	-3.21329	-3.50658	0.0205815	0.483759				694	0
695	AmaTu_RefChr03g066250	2.35858	-2.33674	0.0206441	0.483759	Glycosyl hydrolase family 1	Glycoside hydrolase family 1	GO:0004553|GO:0005975	695	0
696	AmaTu_RefChr09g156940	-0.154724	3.65836	0.0206561	0.483759				696	0
697	AmaTu_RefChr02g048210	3.27017	2.03464	0.0207033	0.483759	Polyprenyl synthetase	Polyprenyl synthetase-like	GO:0004659|GO:0008299	697	0
698	AmaTu_RefChr09g155480	4.00359	-2.04492	0.0207582	0.483759				698	0
699	AmaTu_RefChr03g058700	-0.361892	4.06726	0.0207585	0.483759	Protein SCAI	Protein SCAI	GO:0003714|GO:0006351	699	0
700	AmaTu_RefChr16g251590	-3.21329	-2.95321	0.0207604	0.483759	At5g58720 UBA-like domain	At5g58720/SDE5-like, UBA-like domain	-	700	0
701	AmaTu_RefChr09g153060	-0.263623	4.01056	0.0207966	0.483759	Leucine rich repeat	Leucine-rich repeat	GO:0005515	701	0
702	AmaTu_RefChr13g205450	3.17307	-2.10681	0.0207998	0.483759	Ion channel regulatory protein UNC-93	Ion channel regulatory protein, UNC-93	-	702	0
703	AmaTu_RefChr15g230120	-3.21329	-3.26173	0.0208381	0.48396	Amidase	Amidase signature domain	-	703	0
704	AmaTu_RefChr06g113280	-3.21329	-3.13857	0.0209298	0.484298	X-domain of DnaJ-containing	DNAJ-containing protein, X-domain	-	704	0
705	AmaTu_RefChr04g080870	1.97807	-2.41036	0.020932	0.484298	Phosphoadenosine phosphosulfate reductase domain	Phosphoadenosine phosphosulphate reductase domain	GO:0003824	705	0
706	AmaTu_RefChr03g057800	1.20784	3.20672	0.0209491	0.484298	Domain associated at C-terminal with AAA	AAA-type ATPase, N-terminal domain	-	706	0
707	AmaTu_RefChr03g059620	1.94933	2.43044	0.0209713	0.484298	GRAS domain family	Transcription factor GRAS	-	707	0
708	AmaTu_RefChr05g101400	-3.21329	-3.2336	0.0210475	0.48537	Leucine rich repeat N-terminal domain	Leucine-rich repeat-containing N-terminal, plant-type	-	708	0
709	AmaTu_RefChr11g179220	1.40922	2.68347	0.0211497	0.486854	PMR5 N terminal Domain	Trichome birefringence-like, N-terminal domain	-	709	0
710	AmaTu_RefChr06g107670	1.17135	2.63663	0.0212291	0.486854				710	0
711	AmaTu_RefChr08g143430	4.91158	-1.86952	0.0212712	0.486854	Rubisco Assembly chaperone C-terminal domain	Rubisco accumulation factor 1, C-terminal	-	711	0
712	AmaTu_RefChr13g216170	-3.21329	-3.3164	0.0213037	0.486854	Divalent cation/proton antiporter GDT1	GDT1-like	GO:0046873	712	0
713	AmaTu_RefChr03g068250	-3.21329	3.23034	0.0214065	0.486854	Aldehyde dehydrogenase family	Aldehyde dehydrogenase domain	GO:0016491	713	0
714	AmaTu_RefChr04g081120	-0.356382	4.07829	0.0214621	0.486854				714	0
715	AmaTu_RefChr16g248460	1.5207	2.75017	0.0214654	0.486854	Male sterility protein	Fatty acyl-CoA reductase-like, NAD-binding domain	-	715	0
716	AmaTu_RefChr07g129500	-0.0739748	-3.91415	0.0214661	0.486854	Peptidase M16 inactive domain	Peptidase M16, C-terminal	-	716	0
717	AmaTu_RefChr16g251710	-3.21329	3.21275	0.021496	0.486854	AP2 domain	AP2/ERF domain	GO:0003700|GO:0006355	717	0
718	AmaTu_RefChr12g190930	3.13936	-2.17741	0.0215134	0.486854	START domain	START domain	GO:0008289	718	0
719	AmaTu_RefChr09g161380	-3.21329	-3.24311	0.0215196	0.486854				719	0
720	AmaTu_RefChr03g052060	-3.21329	-3.12241	0.0215395	0.486854	SecE/Sec61-gamma subunits of protein translocation complex	Protein translocase complex, SecE/Sec61-gamma subunit	GO:0006605|GO:0006886|GO:0016020	720	0
721	AmaTu_RefChr02g025160	2.44593	-2.3136	0.0215606	0.486854	X8 domain	X8 domain	-	721	0
722	AmaTu_RefChr09g156110	1.63755	-2.65222	0.0215776	0.486854	UDP-glucoronosyl and UDP-glucosyl transferase	UDP-glucuronosyl/UDP-glucosyltransferase	GO:0008194	722	0
723	AmaTu_RefChr07g129920	-3.21329	3.20445	0.0215821	0.486854	ATP synthase (F/14-kDa) subunit	ATPase, V1 complex, subunit F	GO:0034220|GO:0046961	723	0
724	AmaTu_RefChr01g016740	-3.21329	3.1992	0.02161	0.486854	La domain	La-type HTH domain	-	724	0
725	AmaTu_RefChr01g003870	-3.21329	-3.25743	0.0216187	0.486854	Helicase conserved C-terminal domain	Helicase, C-terminal domain-like	-	725	0
726	AmaTu_RefChr15g237260	1.7978	-2.69379	0.0217133	0.487135	C2 domain	C2 domain	-	726	0
727	AmaTu_RefChr01g017280	-3.21329	3.22846	0.0217174	0.487135	Protein of unknown function (DUF3675)	Protein of unknown function DUF3675	-	727	0
728	AmaTu_RefChr02g048930	-3.21329	-3.36291	0.0217207	0.487135				728	0
729	AmaTu_RefChr10g175150	6.74179	1.69789	0.0217635	0.487425	galactosyl transferase GMA12/MNN10 family	Glycosyltransferase 34	GO:0016020|GO:0016757	729	0
730	AmaTu_RefChr04g080460	5.95177	-1.69855	0.0218175	0.487581	Transcriptional repressor, ovate	Ovate protein family, C-terminal	-	730	0
731	AmaTu_RefChr03g064460	-3.21329	-3.29561	0.0218302	0.487581	BAR domain	BAR domain	GO:0005515|GO:0005737	731	0
732	AmaTu_RefChr02g027630	-0.371949	3.7939	0.0219085	0.488662				732	0
733	AmaTu_RefChr01g016900	2.19681	2.30072	0.0219498	0.488808	Protein tyrosine and serine/threonine kinase	Serine-threonine/tyrosine-protein kinase, catalytic domain	GO:0004672|GO:0006468	733	0
734	AmaTu_RefChr11g183740	-3.21329	-3.15549	0.021981	0.488808	GIL1/IRKI C-terminal domain	GIL1/IRKI, C-terminal domain	-	734	0
735	AmaTu_RefChr13g211920	-3.21329	3.15277	0.0220331	0.488808	Domain of unknown function (DUF3444)	Domain of unknown function DUF3444	-	735	0
736	AmaTu_RefChr03g060380	2.06055	2.86953	0.0220349	0.488808	SBP domain	SBP domain	GO:0003677	736	0
737	AmaTu_RefChr09g158450	-3.21329	3.15005	0.0220725	0.488978	Clathrin adaptor complex small chain	AP complex, mu/sigma subunit	-	737	0
738	AmaTu_RefChr04g072690	-3.21329	3.1282	0.0222189	0.490457	Tesmin/TSO1-like CXC domain, cysteine-rich domain	CRC domain	-	738	0
739	AmaTu_RefChr02g046830	4.58717	1.78788	0.0222438	0.490457	UDP-glucoronosyl and UDP-glucosyl transferase	UDP-glucuronosyl/UDP-glucosyltransferase	GO:0008194	739	0
740	AmaTu_RefChr01g020850	-3.21329	-3.21016	0.0222656	0.490457	ATPase family AAA domain-containing protein 3, N-terminal	ATPase family AAA domain-containing protein 3, N-terminal	-	740.5	0
741	AmaTu_RefChr15g230210	-3.21329	-3.21016	0.0222656	0.490457	RING-variant domain	Zinc finger, RING-CH-type	GO:0008270	740.5	0
742	AmaTu_RefChr03g051960	1.66948	2.54198	0.0222894	0.490457	Cytidylyltransferase-like	Cytidyltransferase-like domain	GO:0003824|GO:0009058	742	0
743	AmaTu_RefChr13g210260	-3.21329	-3.13763	0.0225074	0.494544	Tubulin/FtsZ family, GTPase domain	Tubulin/FtsZ, GTPase domain	GO:0005525	743	0
744	AmaTu_RefChr09g158840	-0.0421506	-3.9778	0.0225357	0.494544	Beta-sandwich domain in beta galactosidase	Beta-galactosidase, beta-sandwich domain	-	744	0
745	AmaTu_RefChr07g120400	-3.21329	-3.13039	0.0226717	0.496758	AP2 domain	AP2/ERF domain	GO:0003700|GO:0006355	745	0
746	AmaTu_RefChr02g036530	-3.21329	3.2375	0.0226975	0.496758	F-box-like	F-box domain	GO:0005515	746	0
747	AmaTu_RefChr04g070150	-3.21329	-3.13642	0.0227704	0.497105	Plastocyanin-like domain	Phytocyanin domain	GO:0009055	747	0
748	AmaTu_RefChr02g032330	-3.21329	-3.22049	0.0227742	0.497105	Leucine Rich Repeat	Leucine-rich repeat	GO:0005515	748	0
749	AmaTu_RefChr07g128500	1.08928	2.97645	0.0228106	0.497235	ATPase family associated with various cellular activities (AAA)	ATPase, AAA-type, core	GO:0005524|GO:0016887	749	0
750	AmaTu_RefChr02g047300	1.8124	-2.39287	0.0228525	0.497484	Plant specific eukaryotic initiation factor 4B	Plant specific eukaryotic initiation factor 4B	GO:0003743	750	0
751	AmaTu_RefChr10g176160	1.05777	2.65448	0.0229881	0.498832	Cytochrome P450	Cytochrome P450	GO:0004497|GO:0005506|GO:0016705|GO:0020037	751	0
752	AmaTu_RefChr03g058220	-0.180776	3.60626	0.0229969	0.498832	Leucine Rich Repeat	Leucine-rich repeat	GO:0005515	752	0
753	AmaTu_RefChr07g126540	2.78376	-2.11399	0.0230061	0.498832				753	0
754	AmaTu_RefChr08g138700	-3.21329	-3.11509	0.023093	0.500053	Chalcone-flavanone isomerase	Chalcone isomerase	-	754	0
755	AmaTu_RefChr08g138300	1.9419	2.7692	0.0231571	0.500776	Protein of unknown function (DUF455)	Protein of unknown function DUF455	-	755	0
756	AmaTu_RefChr06g107980	2.31263	-2.37146	0.0232333	0.501759	Protein kinase domain	Protein kinase domain	GO:0004672|GO:0005524|GO:0006468	756	0
757	AmaTu_RefChr12g193800	2.25816	2.34321	0.0233975	0.504117	Subtilase family	Peptidase S8/S53 domain	GO:0006508|GO:0008236	757	0
758	AmaTu_RefChr02g024330	-3.21329	-2.99693	0.0234042	0.504117	Thaumatin family	Thaumatin family	-	758	0
759	AmaTu_RefChr07g129010	-3.21329	-3.14576	0.0234581	0.504612	Histidine kinase-, DNA gyrase B-, and HSP90-like ATPase	Histidine kinase/HSP90-like ATPase domain	-	759	0
760	AmaTu_RefChr03g064940	-3.21329	3.08114	0.0237175	0.508776	UAA transporter family	SLC35B1-4/HUT1	GO:0055085	760	0
761	AmaTu_RefChr01g011080	-3.21329	-2.96139	0.0237319	0.508776	FKBP-type peptidyl-prolyl cis-trans isomerase	FKBP-type peptidyl-prolyl cis-trans isomerase domain	GO:0003755	761	0
762	AmaTu_RefChr01g006250	1.94884	-2.60304	0.0237858	0.508776				762	0
763	AmaTu_RefChr15g232250	-3.21329	-3.01738	0.0237962	0.508776	RINT-1/TIP-1 family	RINT-1/Tip20	GO:0006888|GO:0006890|GO:0070939	763	0
764	AmaTu_RefChr01g018770	0.201955	-3.92806	0.0238075	0.508776				764	0
765	AmaTu_RefChr01g002140	-0.114425	-3.83325	0.0238556	0.509095	PMR5 N terminal Domain	Trichome birefringence-like, N-terminal domain	-	765	0
766	AmaTu_RefChr11g190210	-3.21329	-2.95802	0.0238848	0.509095	Protein tyrosine and serine/threonine kinase	Serine-threonine/tyrosine-protein kinase, catalytic domain	GO:0004672|GO:0006468	766	0
767	AmaTu_RefChr13g208070	0.78607	-3.0075	0.0240136	0.510748	Acyl-CoA dehydrogenase, middle domain	Acyl-CoA oxidase/dehydrogenase, middle domain	GO:0016627	767	0
768	AmaTu_RefChr13g203250	-3.21329	-2.94498	0.0240249	0.510748	Homeodomain	Homeodomain	GO:0003677	768	0
769	AmaTu_RefChr01g015630	1.20019	2.78479	0.0241839	0.51346	Protein kinase domain	Protein kinase domain	GO:0004672|GO:0005524|GO:0006468	769	0
770	AmaTu_RefChr09g163790	0.371334	3.53372	0.0242554	0.514308	GDSL-like Lipase/Acylhydrolase	GDSL lipase/esterase	GO:0016788	770	0
771	AmaTu_RefChr16g244490	2.26028	2.37372	0.0243152	0.514875	WD domain, G-beta repeat	WD40 repeat	GO:0005515	771	0
772	AmaTu_RefChr05g097430	-3.21329	-3.07174	0.0243451	0.514875	Rx N-terminal domain	Disease resistance, N-terminal	-	772	0
773	AmaTu_RefChr11g179540	0.599102	3.16601	0.0246063	0.519725	Cellulose synthase	Cellulose synthase	GO:0016020|GO:0016760|GO:0030244	773	0
774	AmaTu_RefChr08g142600	3.92955	2.01392	0.0247487	0.522057	UbiA prenyltransferase family	UbiA prenyltransferase	GO:0016020|GO:0016765	774	0
775	AmaTu_RefChr02g026640	0.0795424	-3.47913	0.0248481	0.523477	SNF2-related domain	SNF2, N-terminal	GO:0005524	775	0
776	AmaTu_RefChr03g056470	4.03141	-2.40896	0.024919	0.524031	Utp11 protein	Small-subunit processome, Utp11	GO:0006364|GO:0032040	776	0
777	AmaTu_RefChr12g195710	-3.21329	3.26281	0.0249386	0.524031	Protein of unknown function (DUF2838)	Glycerophosphocholine acyltransferase 1	-	777	0
778	AmaTu_RefChr09g160780	-3.21329	-3.22158	0.0250292	0.524549	Core histone H2A/H2B/H3/H4	Histone H2A/H2B/H3	GO:0003677	778	0
779	AmaTu_RefChr05g085430	0.987481	-3.32418	0.0250699	0.524549	PPR repeat	Pentatricopeptide repeat	-	779	0
780	AmaTu_RefChr05g092410	1.15575	2.91056	0.0250756	0.524549	C-terminal region of band_7	STML2-like, C-terminal extension	-	780	0
781	AmaTu_RefChr05g098390	1.31705	-2.98834	0.0251515	0.524549	Glycosyl hydrolase 31 N-terminal galactose mutarotase-like domain	Glycoside hydrolase family 31, N-terminal domain	-	781	0
782	AmaTu_RefChr03g066490	-3.21329	3.28724	0.0251896	0.524549				782.5	0
783	AmaTu_RefChr03g067970	-3.21329	3.28724	0.0251896	0.524549	PPR repeat	Pentatricopeptide repeat	-	782.5	0
784	AmaTu_RefChr01g015370	-3.21329	-3.04971	0.0251992	0.524549	Protein of unknown function (DUF789)	Protein of unknown function DUF789	-	784	0
785	AmaTu_RefChr13g202990	3.1499	2.00162	0.0253213	0.524549	Expansin C-terminal domain	Expansin, cellulose-binding-like domain	-	785	0
786	AmaTu_RefChr04g076970	-3.21329	-2.95159	0.0253573	0.524549	RNA recognition motif	RNA recognition motif domain	GO:0003723	786	0
787	AmaTu_RefChr09g148880	-3.21329	-2.94473	0.0253987	0.524549	Protein kinase domain	Protein kinase domain	GO:0004672|GO:0005524|GO:0006468	787	0
788	AmaTu_RefChr02g040130	-3.21329	3.25324	0.0254275	0.524549	Hexokinase	Hexokinase, N-terminal	GO:0005524|GO:0005975|GO:0016773	788	0
789	AmaTu_RefChr11g183260	-3.21329	-3.11525	0.0254672	0.524549	Glutathione S-transferase, N-terminal domain	Glutathione S-transferase, N-terminal	-	789	0
790	AmaTu_RefChr04g077180	-3.21329	-3.03429	0.0255067	0.524549	LEM3 (ligand-effect modulator 3) family / CDC50 family	CDC50/LEM3 family	GO:0016020	790	0
791	AmaTu_RefChr04g069820	-3.21329	-2.93507	0.0255186	0.524549	Regulated-SNARE-like domain	Longin domain	-	791	0
792	AmaTu_RefChr09g156120	2.66789	2.13112	0.0255207	0.524549	RNA recognition motif	RNA recognition motif domain	GO:0003723	792	0
793	AmaTu_RefChr02g045840	-3.21329	-3.36908	0.0255415	0.524549	Protein tyrosine and serine/threonine kinase	Serine-threonine/tyrosine-protein kinase, catalytic domain	GO:0004672|GO:0006468	794	0
794	AmaTu_RefChr05g089660	-3.21329	-3.36908	0.0255415	0.524549	Protein kinase domain	Protein kinase domain	GO:0004672|GO:0005524|GO:0006468	794	0
795	AmaTu_RefChr13g210450	-3.21329	-3.36908	0.0255415	0.524549	Pectinesterase	Pectinesterase, catalytic	GO:0030599|GO:0042545	794	0
796	AmaTu_RefChr16g245730	-3.21329	-2.92667	0.0255828	0.524736	C-terminus of histone H2A	Histone H2A, C-terminal domain	-	796	0
797	AmaTu_RefChr12g201250	0.0451847	-3.43959	0.0257284	0.525803	Trafficking protein particle complex subunit 13, middle domain	Trafficking protein particle complex subunit 13, middle domain	-	797	0
798	AmaTu_RefChr13g206760	-3.21329	-2.82414	0.025778	0.525803	RNA recognition motif	RNA recognition motif domain	GO:0003723	798	0
799	AmaTu_RefChr05g085190	-3.21329	-2.92502	0.0257861	0.525803	Zinc finger, C2H2 type	Zinc finger C2H2-type	-	799	0
800	AmaTu_RefChr02g034950	2.2226	2.4128	0.0257957	0.525803	GRAM domain	GRAM domain	-	800	0
801	AmaTu_RefChr08g138840	0.755541	3.13221	0.0257958	0.525803				801	0
802	AmaTu_RefChr08g140210	0.439023	3.1168	0.0258414	0.526076	Heavy-metal-associated domain	Heavy metal-associated domain, HMA	GO:0046872	802	0
803	AmaTu_RefChr10g177510	-3.21329	-2.91142	0.026052	0.529701				803	0
804	AmaTu_RefChr09g151080	2.16587	-2.19526	0.026109	0.530201				804	0
805	AmaTu_RefChr13g207940	0.242808	3.27666	0.0262417	0.531739	Mitochondrial carrier protein	Mitochondrial carrier protein, transmembrane region	-	805	0
806	AmaTu_RefChr02g044500	0.725015	-3.13373	0.0262499	0.531739	Helicase conserved C-terminal domain	Helicase, C-terminal domain-like	-	806	0
807	AmaTu_RefChr13g211450	2.57998	2.1602	0.0263275	0.53265	Kelch motif	-	-	807	0
808	AmaTu_RefChr09g150200	-3.21329	3.31804	0.0263871	0.532683	tRNA synthetases class I (W and Y)	Aminoacyl-tRNA synthetase, class Ic	GO:0000166|GO:0004812|GO:0005524|GO:0006418	808	0
809	AmaTu_RefChr10g166040	8.71958	-1.27195	0.0263944	0.532683	Patatin-like phospholipase	Patatin-like phospholipase domain	GO:0006629	809	0
810	AmaTu_RefChr08g144350	-3.21329	-2.98369	0.0266382	0.534098	Acetyltransferase (GNAT) domain	GNAT domain	GO:0016747	810.5	0
811	AmaTu_RefChr15g232830	-3.21329	-2.98369	0.0266382	0.534098	Transport protein particle (TRAPP) component	Transport protein particle (TRAPP) component	-	810.5	0
812	AmaTu_RefChr16g251780	0.615566	-3.01174	0.0266515	0.534098	Clathrin, heavy-chain linker	Clathrin, heavy chain, linker, core motif	GO:0005198|GO:0006886|GO:0016192|GO:0030130|GO:0030132	812	0
813	AmaTu_RefChr15g232050	-3.21329	-3.0973	0.0267697	0.534098	Chromatin assembly factor 1 subunit A dimerization domain	Chromatin assembly factor 1 subunit A, dimerization domain	-	813	0
814	AmaTu_RefChr12g196200	4.82823	-1.74367	0.0267882	0.534098	Glycosyl hydrolase family 3 C-terminal domain	Glycoside hydrolase family 3 C-terminal domain	GO:0004553|GO:0005975	814	0
815	AmaTu_RefChr15g238660	-3.21329	3.29166	0.0268107	0.534098	Mak16 protein C-terminal region	Mak16 protein	-	815	0
816	AmaTu_RefChr02g046780	-0.341553	3.85469	0.0268226	0.534098	Plant disease resistance protein RPS2-like, leucine-rich repeats	Disease resistance protein At4g27190-like, leucine-rich repeats	-	816	0
817	AmaTu_RefChr13g204790	4.50498	1.92613	0.0269089	0.534098	Aldo/keto reductase family	NADP-dependent oxidoreductase domain	-	817	0
818	AmaTu_RefChr09g162980	-0.0207115	-4.02068	0.02692	0.534098	AAA+ lid domain	AAA ATPase, AAA+ lid domain	-	818	0
819	AmaTu_RefChr16g245550	12.8562	0.94872	0.0269415	0.534098	SET domain	SET domain	GO:0005515	819	0
820	AmaTu_RefChr06g117590	0.759025	-3.0422	0.0269984	0.534098	Carbohydrate-binding module 48 (Isoamylase N-terminal domain)	Glycoside hydrolase, family 13, N-terminal	GO:0004553|GO:0005975	820	0
821	AmaTu_RefChr10g177190	0.811185	-3.05773	0.0270346	0.534098				821	0
822	AmaTu_RefChr02g026400	-3.21329	2.96659	0.0270544	0.534098	Optic atrophy 3 protein (OPA3)	Optic atrophy 3-like	-	822	0
823	AmaTu_RefChr02g031550	-3.21329	-3.15843	0.0270956	0.534098				823.5	0
824	AmaTu_RefChr13g213530	-3.21329	-3.15843	0.0270956	0.534098	AP2 domain	AP2/ERF domain	GO:0003700|GO:0006355	823.5	0
825	AmaTu_RefChr03g067890	-3.21329	-2.7859	0.0271313	0.534098	Plant protein 1589 of unknown function (A_thal_3526)	Conserved hypothetical protein CHP01589, plant	-	826	0
826	AmaTu_RefChr09g150810	-3.21329	-2.7859	0.0271313	0.534098	Pyruvate kinase, barrel domain	Pyruvate kinase, barrel	GO:0000287|GO:0004743|GO:0006096|GO:0030955	826	0
827	AmaTu_RefChr14g221270	-3.21329	-2.7859	0.0271313	0.534098	U3 small nucleolar RNA-associated protein 6	U3 small nucleolar RNA-associated protein 6, N-terminal	-	826	0
828	AmaTu_RefChr08g135380	-3.21329	3.17183	0.0271868	0.534098	Ribosomal protein L7/L12 C-terminal domain	Large ribosomal subunit protein bL12, C-terminal	GO:0003735|GO:0006412	828.5	0
829	AmaTu_RefChr13g207100	-3.21329	3.17183	0.0271868	0.534098				828.5	0
830	AmaTu_RefChr09g148700	-3.21329	3.23593	0.0272427	0.534098	Plant mobile domain	Aminotransferase-like, plant mobile domain	-	831	0
831	AmaTu_RefChr13g215670	-3.21329	3.23593	0.0272427	0.534098				831	0
832	AmaTu_RefChr15g237480	-3.21329	3.23593	0.0272427	0.534098	bHLH-MYC and R2R3-MYB transcription factors N-terminal	Transcription factor MYC/MYB N-terminal	-	831	0
833	AmaTu_RefChr09g160510	3.70981	2.12915	0.0272698	0.534098				833	0
834	AmaTu_RefChr09g150930	2.59497	2.18348	0.0272823	0.534098	Sulfite exporter TauE/SafE	Transmembrane protein TauE-like	GO:0016020	834	0
835	AmaTu_RefChr13g213470	-3.21329	-3.09496	0.0273949	0.53566	HSCB C-terminal oligomerisation domain	Co-chaperone HscB, C-terminal oligomerisation domain	GO:0051259	835	0
836	AmaTu_RefChr04g077550	-0.401051	3.98895	0.0274625	0.536339	Mitochondrial carrier protein	Mitochondrial carrier protein, transmembrane region	-	836	0
837	AmaTu_RefChr01g003750	3.35164	-2.54328	0.0275258	0.536934	Cytochrome P450	Cytochrome P450	GO:0004497|GO:0005506|GO:0016705|GO:0020037	837	0
838	AmaTu_RefChr06g102110	-3.21329	3.26488	0.0276616	0.538488	PA domain	PA domain	-	838	0
839	AmaTu_RefChr07g122790	-3.21329	-3.09247	0.0276714	0.538488	Wall-associated receptor kinase galacturonan-binding	Wall-associated receptor kinase, galacturonan-binding domain	GO:0030247	839	0
840	AmaTu_RefChr04g083490	-3.21329	3.07829	0.027719	0.538771	TOD1/MUCI70, glycosyltransferase-like domain	TOD1/MUCI70, glycosyltransferase-like domain	-	840	0
841	AmaTu_RefChr15g237970	1.93673	-2.62958	0.0278207	0.539473	Rx N-terminal domain	Disease resistance, N-terminal	-	841	0
842	AmaTu_RefChr07g128880	4.47588	-2.35299	0.0278212	0.539473	Glycosyl hydrolases family 28	Glycoside hydrolase, family 28	GO:0004650|GO:0005975	842	0
843	AmaTu_RefChr11g184370	-0.085534	-3.89104	0.0279242	0.540829	Methyltransferase domain	Methyltransferase domain	-	843	0
844	AmaTu_RefChr03g053540	-0.180522	3.60677	0.0280618	0.54285	Zinc finger, C3HC4 type (RING finger)	-	-	844	0
845	AmaTu_RefChr01g009470	4.3244	1.85994	0.0281513	0.543937	Thioredoxin	Thioredoxin domain	-	845	0
846	AmaTu_RefChr11g185640	0.842767	-3.12089	0.0282377	0.54496	Ribosomal Proteins L2, C-terminal domain	Large ribosomal subunit protein uL2, C-terminal	GO:0003735|GO:0005840|GO:0006412	846	0
847	AmaTu_RefChr04g069580	3.81181	1.90516	0.0282756	0.545048	Monogalactosyldiacylglycerol (MGDG) synthase	Diacylglycerol glucosyltransferase, N-terminal	GO:0009247|GO:0016758	847	0
848	AmaTu_RefChr01g015390	1.45391	2.58778	0.0283692	0.545833	Protein phosphatase 2C	PPM-type phosphatase-like domain	-	848	0
849	AmaTu_RefChr01g015290	-3.21329	-3.04708	0.0284112	0.545833	PMR5 N terminal Domain	Trichome birefringence-like, N-terminal domain	-	849	0
850	AmaTu_RefChr15g239930	2.94628	2.05357	0.028418	0.545833	ATP synthase	ATP synthase, F1 complex, gamma subunit	GO:0015986|GO:0045259|GO:0046933	850	0
851	AmaTu_RefChr12g194180	0.886543	-3.1223	0.0284829	0.545833	Calmodulin binding protein-like N-terminal domain	Calmodulin binding protein-like, N-terminal domain	-	851	0
852	AmaTu_RefChr02g039740	-0.499355	3.79234	0.0285126	0.545833	DnaJ domain	DnaJ domain	-	852	0
853	AmaTu_RefChr01g015020	0.0834948	-3.51621	0.0285169	0.545833	Fip1 motif	Pre-mRNA polyadenylation factor Fip1 domain	-	853	0
854	AmaTu_RefChr03g055650	2.98882	-2.07398	0.0289941	0.554317	Myo-inositol-1-phosphate synthase	Myo-inositol-1-phosphate synthase, GAPDH-like	-	854	0
855	AmaTu_RefChr14g224000	-3.21329	-2.96959	0.0291134	0.555946	Protein kinase domain	Protein kinase domain	GO:0004672|GO:0005524|GO:0006468	855	0
856	AmaTu_RefChr14g219310	0.795489	-2.94019	0.0292077	0.556841				856	0
857	AmaTu_RefChr02g033940	3.69056	2.06102	0.0292284	0.556841				857	0
858	AmaTu_RefChr09g148900	3.79382	1.89792	0.0292805	0.557183	PUB10-like, N-terminal domain	PUB 12/19-like, N-terminal domain	-	858	0
859	AmaTu_RefChr10g170270	1.1902	-3.00347	0.0293751	0.557856	Protein kinase domain	Protein kinase domain	GO:0004672|GO:0005524|GO:0006468	859	0
860	AmaTu_RefChr14g220600	1.74877	2.27938	0.0294146	0.557856	PHD-finger	Zinc finger, PHD-finger	-	860	0
861	AmaTu_RefChr02g042690	4.69649	-1.74865	0.0294184	0.557856	RNA recognition motif	RNA recognition motif domain	GO:0003723	861	0
862	AmaTu_RefChr03g061470	2.61153	2.14858	0.0295048	0.558845	Glycosyl transferase family 8	Glycosyl transferase, family 8	GO:0016757	862	0
863	AmaTu_RefChr10g169340	-3.21329	-3.1194	0.029637	0.560699	Ribosomal protein L7/L12 C-terminal domain	Large ribosomal subunit protein bL12, C-terminal	GO:0003735|GO:0006412	863	0
864	AmaTu_RefChr02g046540	-3.21329	-2.97293	0.0297038	0.561313	Domain of unknown function (DUF7477)	Domain of unknown function DUF7477	-	864	0
865	AmaTu_RefChr15g234640	-3.21329	-2.95609	0.0297399	0.561346	CCAAT-binding transcription factor (CBF-B/NF-YA) subunit B	Nuclear transcription factor Y subunit A	GO:0003700|GO:0006355	865	0
866	AmaTu_RefChr03g050110	2.76115	2.29722	0.0298421	0.562135	MyTH4 domain	MyTH4 domain	GO:0005856	866	0
867	AmaTu_RefChr06g110090	2.29647	-2.2595	0.0298506	0.562135	Cathepsin propeptide inhibitor domain (I29)	Cathepsin propeptide inhibitor domain (I29)	-	867	0
868	AmaTu_RefChr03g055490	-3.21329	3.01828	0.0299349	0.562669	PLAT/LH2 domain	PLAT/LH2 domain	GO:0005515	868	0
869	AmaTu_RefChr14g219160	0.00727553	-3.5387	0.0299742	0.562669	Zinc-binding dehydrogenase	Alcohol dehydrogenase-like, C-terminal	-	869	0
870	AmaTu_RefChr06g104180	-3.21329	3.0153	0.0299823	0.562669	FAE1/Type III polyketide synthase-like protein	FAE1/Type III polyketide synthase-like protein	GO:0006633|GO:0016020|GO:0016747	870	0
871	AmaTu_RefChr06g103050	3.41975	-2.3215	0.0301306	0.564357	WD domain, G-beta repeat	WD40 repeat	GO:0005515	871	0
872	AmaTu_RefChr10g166380	7.14722	-1.36672	0.0301414	0.564357	Plant cation/H(+) antiporter, C-terminal domain	Cation/H(+) antiporter, C-terminal domain	-	872	0
873	AmaTu_RefChr03g063820	-3.21329	-2.88409	0.0302201	0.565183	Exostosin GT47 domain	Exostosin, GT47 domain	-	873	0
874	AmaTu_RefChr01g016680	2.40518	-2.57255	0.0303236	0.566257	Lecithin retinol acyltransferase	LRAT domain	-	874	0
875	AmaTu_RefChr02g039650	0.769285	-2.88779	0.0303469	0.566257	Putative Phosphatase	Phosphatase PHOSPHO-type	GO:0016791	875	0
876	AmaTu_RefChr09g148490	-3.21329	-3.08408	0.0306724	0.571676	Papain family cysteine protease	Peptidase C1A, papain C-terminal	GO:0006508|GO:0008234	876	0
877	AmaTu_RefChr11g187160	-3.21329	3.01149	0.0308775	0.574843	F-box domain	F-box domain	GO:0005515	877	0
878	AmaTu_RefChr09g161910	-3.21329	-2.91316	0.0309335	0.57523	Phosphoribosylglycinamide synthetase, ATP-grasp (A) domain	Phosphoribosylglycinamide synthetase, ATP-grasp (A) domain	-	878	0
879	AmaTu_RefChr04g075940	-0.137585	-3.78693	0.0309756	0.575357	Cytochrome P450	Cytochrome P450	GO:0004497|GO:0005506|GO:0016705|GO:0020037	879	0
880	AmaTu_RefChr14g217820	3.56508	1.87183	0.0310863	0.576757	Expansin C-terminal domain	Expansin, cellulose-binding-like domain	-	880	0
881	AmaTu_RefChr04g082410	-3.21329	-2.80982	0.0311706	0.577664	Riboflavin kinase	Riboflavin kinase domain, bacterial/eukaryotic	GO:0008531|GO:0009231	881	0
882	AmaTu_RefChr10g178370	-3.21329	-2.86165	0.0312539	0.578552	Exocyst component 84 C-terminal	Exocyst component Exo84, C-terminal	-	882	0
883	AmaTu_RefChr04g070760	-3.21329	-2.9076	0.0314389	0.581317	TMEM128 protein	Transmembrane protein 128	-	883	0
884	AmaTu_RefChr10g174420	1.12476	2.78731	0.0314962	0.581537	Disease resistance protein Winged helix domain	-	-	884	0
885	AmaTu_RefChr08g144230	0.626997	-2.92128	0.031522	0.581537	Pyridoxal-phosphate dependent enzyme	Tryptophan synthase beta chain-like, PALP domain	-	885	0
886	AmaTu_RefChr01g014110	-0.206874	-3.64836	0.0315751	0.581859	Late embryogenesis abundant protein (LEA_3b subfamily)	Late embryogenesis abundant protein At5g17165-like	-	886	0
887	AmaTu_RefChr16g249290	3.2868	-1.98531	0.0317727	0.584839	Multicopper oxidase	Multicopper oxidase-like, N-terminal	GO:0005507	887	0
888	AmaTu_RefChr01g023060	0.0161705	-3.55649	0.031834	0.585308	TCP-1/cpn60 chaperonin family	Chaperonin Cpn60/GroEL/TCP-1 family	GO:0005524	888	0
889	AmaTu_RefChr11g185380	-3.21329	3.03464	0.0319813	0.586486	Tetratricopeptide repeat	-	-	889.5	0
890	AmaTu_RefChr15g239140	-3.21329	3.03464	0.0319813	0.586486	Wound-induced protein	Protein of unknown function wound-induced	-	889.5	0
891	AmaTu_RefChr09g157750	-3.21329	3.32046	0.0320381	0.586486				891	0
892	AmaTu_RefChr13g214590	1.28239	2.33623	0.0321668	0.586486	START domain	START domain	GO:0008289	892	0
893	AmaTu_RefChr06g116580	-3.21329	2.94858	0.032181	0.586486	Putative S-adenosyl-L-methionine-dependent methyltransferase	Putative S-adenosyl-L-methionine-dependent methyltransferase	GO:0008168	893	0
894	AmaTu_RefChr02g036980	-3.21329	-3.21707	0.0322146	0.586486	Homeodomain	Homeodomain	GO:0003677	894	0
895	AmaTu_RefChr02g036340	-3.21329	2.99404	0.0322223	0.586486	Protein kinase domain	Protein kinase domain	GO:0004672|GO:0005524|GO:0006468	895	0
896	AmaTu_RefChr05g087230	4.04843	1.78206	0.0322405	0.586486				896	0
897	AmaTu_RefChr02g047860	-3.21329	2.94231	0.0322454	0.586486	SYF2 splicing factor	mRNA splicing factor SYF2	-	897	0
898	AmaTu_RefChr02g031150	2.03902	2.23357	0.032271	0.586486	Cytochrome P450	Cytochrome P450	GO:0004497|GO:0005506|GO:0016705|GO:0020037	898	0
899	AmaTu_RefChr16g251930	0.74134	-2.81727	0.0322932	0.586486	2Fe-2S iron-sulfur cluster binding domain	2Fe-2S ferredoxin-type iron-sulfur binding domain	GO:0051536	899	0
900	AmaTu_RefChr13g214720	2.26293	-2.05221	0.0323873	0.587542	Beta-carotene isomerase D27-like, C-terminal	Beta-carotene isomerase D27-like, C-terminal	GO:0005506	900	0
901	AmaTu_RefChr01g015140	-3.21329	-2.79131	0.0325345	0.589557				901	0
902	AmaTu_RefChr02g026350	-3.21329	2.98742	0.0330438	0.59746	Ethylbenzene dehydrogenase	Cytochrome c-552/DMSO reductase-like, haem-binding domain	GO:0020037	902.5	0
903	AmaTu_RefChr11g178950	-3.21329	2.98742	0.0330438	0.59746	Protein kinase domain	Protein kinase domain	GO:0004672|GO:0005524|GO:0006468	902.5	0
904	AmaTu_RefChr02g028050	4.80406	2.02066	0.0331195	0.597748				904	0
905	AmaTu_RefChr09g160650	-3.21329	-2.83457	0.0331759	0.597748	Protein tyrosine phosphatase-like protein, PTPLA	Protein-tyrosine phosphatase-like, PTPLA	-	905	0
906	AmaTu_RefChr02g044360	-3.21329	-3.15424	0.0333985	0.597748	Berberine and berberine like	Berberine/berberine-like	GO:0016491|GO:0050660	906	0
907	AmaTu_RefChr12g195610	-3.21329	-2.95746	0.0334391	0.597748	Glycosyl hydrolases family 17	Glycoside hydrolase family 17	GO:0004553|GO:0005975	907	0
908	AmaTu_RefChr03g066090	-3.21329	-2.7712	0.03345	0.597748	YMGG-like Gly-zipper	YMGG-like Gly-zipper	-	909	0
909	AmaTu_RefChr05g084200	-3.21329	-2.7712	0.03345	0.597748	Glutamine amidotransferase class-I	Glutamine amidotransferase	-	909	0
910	AmaTu_RefChr14g228670	-3.21329	-2.7712	0.03345	0.597748	RNA polymerase Rpb3/Rpb11 dimerisation domain	DNA-directed RNA polymerase, RpoA/D/Rpb3-type	GO:0003899|GO:0006351	909	0
911	AmaTu_RefChr05g101080	1.80859	-2.39124	0.0334551	0.597748	No apical meristem (NAM) protein	NAC domain	GO:0003677|GO:0006355	911	0
912	AmaTu_RefChr03g064830	0.952477	2.70284	0.0335125	0.597748	SPFH domain / Band 7 family	Band 7 domain	-	912	0
913	AmaTu_RefChr10g178100	-3.21329	-2.76516	0.0335449	0.597748	Cofactor assembly of complex C subunit B, CCB2/CCB4	Cofactor assembly of complex C subunit B, CCB2/CCB4	-	913.5	0
914	AmaTu_RefChr11g185000	-3.21329	-2.76516	0.0335449	0.597748	PSP	PSP, proline-rich	-	913.5	0
915	AmaTu_RefChr12g193760	-3.21329	2.92717	0.0335857	0.597748	Rab-GTPase-TBC domain	Rab-GAP-TBC domain	-	915	0
916	AmaTu_RefChr05g097390	-0.192803	-3.6765	0.0336096	0.597748				916	0
917	AmaTu_RefChr03g057370	-0.169275	-3.72355	0.0336381	0.597748	Fumarate reductase flavoprotein C-term	Fumarate reductase/succinate dehydrogenase flavoprotein-like, C-terminal	GO:0016491	917	0
918	AmaTu_RefChr06g111250	-3.21329	-2.68848	0.0336411	0.597748	Aldehyde dehydrogenase family	Aldehyde dehydrogenase domain	GO:0016491	918	0
919	AmaTu_RefChr01g000610	0.793094	2.82763	0.0336455	0.597748	Malectin-like domain	Malectin-like domain	-	919	0
920	AmaTu_RefChr12g191650	2.73706	1.9941	0.033805	0.599929	Plastocyanin-like domain	Phytocyanin domain	GO:0009055	920	0
921	AmaTu_RefChr09g158890	7.24201	-1.33559	0.033974	0.600917	Phospholipase D C terminal	Phospholipase D, C-terminal	-	921	0
922	AmaTu_RefChr10g174710	-3.21329	-2.73525	0.0340663	0.600917	2OG-Fe(II) oxygenase superfamily	Prolyl 4-hydroxylase alpha subunit, Fe(2+) 2OG dioxygenase domain	-	922.5	0
923	AmaTu_RefChr14g218020	-3.21329	-2.73525	0.0340663	0.600917	Proteasome subunit	Proteasome, subunit alpha/beta	GO:0005839|GO:0051603	922.5	0
924	AmaTu_RefChr03g052690	-3.21329	-2.65653	0.0340815	0.600917	NFD4, C-terminal domain	NFD4, C-terminal domain	-	925	0
925	AmaTu_RefChr13g208210	-3.21329	-2.65653	0.0340815	0.600917	DnaJ C terminal domain	Chaperone DnaJ, C-terminal	-	925	0
926	AmaTu_RefChr13g214890	-3.21329	-2.65653	0.0340815	0.600917	Plastocyanin-like domain	Phytocyanin domain	GO:0009055	925	0
927	AmaTu_RefChr06g109620	1.82476	-2.44478	0.0343187	0.604446	Vacuolar sorting protein 9 (VPS9) domain	VPS9 domain	-	927	0
928	AmaTu_RefChr07g125790	1.27027	2.6932	0.0343718	0.604729	Putative GTPase activating protein for Arf	Arf GTPase activating protein	GO:0005096	928	0
929	AmaTu_RefChr02g035600	-3.21329	-2.84864	0.034484	0.604804	Flavin containing amine oxidoreductase	Amine oxidase	GO:0016491	929	0
930	AmaTu_RefChr14g220540	-0.0831206	-3.35791	0.0345104	0.604804	BAG domain	BAG domain	GO:0051087	930	0
931	AmaTu_RefChr10g174360	-0.326824	3.31416	0.0345301	0.604804	EF-hand domain pair	EF-hand domain	GO:0005509	931	0
932	AmaTu_RefChr02g027280	1.91391	2.42689	0.034615	0.604804	Glycosyl transferase family group 2	Glycosyltransferase 2-like	-	932	0
933	AmaTu_RefChr13g215730	2.3553	-2.12044	0.0346203	0.604804	Glycosyl hydrolase family 9	Glycoside hydrolase family 9	GO:0004553|GO:0005975	933	0
934	AmaTu_RefChr09g148400	-3.21329	-2.69456	0.034649	0.604804	LSM domain	Sm domain, eukaryotic/archaea-type	-	934	0
935	AmaTu_RefChr02g040720	0.888607	-3.12643	0.0346878	0.604804	SPARK	SPARK domain	-	935	0
936	AmaTu_RefChr07g125980	-0.291567	3.38468	0.0347034	0.604804	CRAL/TRIO domain	CRAL-TRIO lipid binding domain	-	936	0
937	AmaTu_RefChr11g182760	-3.21329	-2.6983	0.0347567	0.604804	Multicopper oxidase	Multicopper oxidase, C-terminal	GO:0005507|GO:0016491	937	0
938	AmaTu_RefChr09g158830	0.553933	-2.88847	0.0347678	0.604804	Glycosyl hydrolase family 1	Glycoside hydrolase family 1	GO:0004553|GO:0005975	938	0
939	AmaTu_RefChr05g088460	2.058	2.20666	0.0348807	0.604804	Eukaryotic initiation factor 4E	Translation Initiation factor eIF- 4e	GO:0003723|GO:0003743|GO:0006413	939	0
940	AmaTu_RefChr02g043930	5.55567	1.53055	0.0348857	0.604804	alpha/beta hydrolase fold	Alpha/beta hydrolase fold-3	GO:0016787	940	0
941	AmaTu_RefChr07g119120	-3.21329	-2.67859	0.0349501	0.604804	UDP-glucoronosyl and UDP-glucosyl transferase	UDP-glucuronosyl/UDP-glucosyltransferase	GO:0008194	941	0
942	AmaTu_RefChr01g006440	-0.0352379	-3.27874	0.0349625	0.604804	La domain	La-type HTH domain	-	942	0
943	AmaTu_RefChr07g121520	-3.21329	-2.66275	0.0349994	0.604804	Glycosyl transferases group 1	Glycosyl transferase, family 1	GO:0016757	943	0
944	AmaTu_RefChr11g188560	1.06077	2.72175	0.0350303	0.604804				944	0
945	AmaTu_RefChr12g194620	-0.0232069	-3.47774	0.0350361	0.604804	Xylanase inhibitor C-terminal	Xylanase inhibitor, C-terminal	-	945	0
946	AmaTu_RefChr14g228350	-3.21329	-2.91168	0.0351346	0.604804	Clp protease	Clp protease proteolytic subunit /Translocation-enhancing protein TepA	-	946	0
947	AmaTu_RefChr15g229830	3.74955	-1.83872	0.0351433	0.604804	At1g33420-like, ubiquitin-like domain	PHD finger protein MALE STERILITY 1-like, ubiquitin-like domain	-	947	0
948	AmaTu_RefChr14g228860	3.96657	1.77921	0.0351586	0.604804	B-box zinc finger	B-box-type zinc finger	GO:0008270	948	0
949	AmaTu_RefChr13g211570	2.3532	2.02298	0.0352238	0.604804				949	0
950	AmaTu_RefChr08g138310	-3.21329	-2.981	0.035234	0.604804	Dual specificity phosphatase, catalytic domain	Dual specificity phosphatase, catalytic domain	GO:0016311	950	0
951	AmaTu_RefChr12g192750	1.38264	-2.49702	0.035269	0.604804	HSF-type DNA-binding	Heat shock factor (HSF)-type, DNA-binding	GO:0003700|GO:0006355|GO:0043565	951	0
952	AmaTu_RefChr05g099730	0.411429	3.12995	0.0352851	0.604804	MBOAT, membrane-bound O-acyltransferase family	Membrane bound O-acyl transferase, MBOAT	-	952	0
953	AmaTu_RefChr02g025400	2.02641	2.22142	0.0353021	0.604804	Alpha-L-fucosidase	Glycoside hydrolase family 29, N-terminal	-	953	0
954	AmaTu_RefChr16g242960	5.27162	-1.71393	0.0353441	0.604888	FKBP-type peptidyl-prolyl cis-trans isomerase	FKBP-type peptidyl-prolyl cis-trans isomerase domain	GO:0003755	954	0
955	AmaTu_RefChr05g100560	-3.21329	-2.64013	0.0354191	0.604903	Aminotransferase class I and II	Aminotransferase, class I/classII, large domain	GO:0009058|GO:0030170	955.5	0
956	AmaTu_RefChr12g201020	-3.21329	-2.64013	0.0354191	0.604903	con80 domain of Katanin	Katanin p80 subunit, C-terminal	GO:0008017	955.5	0
957	AmaTu_RefChr13g202030	2.04771	-2.42438	0.0355193	0.605981	Endonuclease/Exonuclease/phosphatase family 2	Inositol polyphosphate-related phosphatase	GO:0016791|GO:0046856	957	0
958	AmaTu_RefChr02g038520	1.47093	2.47606	0.035649	0.607559	PMR5 N terminal Domain	Trichome birefringence-like, N-terminal domain	-	958	0
959	AmaTu_RefChr02g032550	-3.21329	-2.61352	0.0357266	0.608247	Triosephosphate isomerase	Triosephosphate isomerase	GO:0004807	959	0
960	AmaTu_RefChr09g150660	1.6161	-2.4231	0.0358834	0.609458	Fructose-bisphosphate aldolase class-I	Fructose-bisphosphate aldolase, class-I	GO:0004332|GO:0006096	960	0
961	AmaTu_RefChr02g023680	-3.21329	-2.59662	0.0359509	0.609458	Protein of unknown function (DUF3755)	Protein of unknown function DUF3755	-	961.5	0
962	AmaTu_RefChr10g171450	-3.21329	-2.59662	0.0359509	0.609458	Cysteine-rich secretory protein family	CAP domain	-	961.5	0
963	AmaTu_RefChr10g171700	-3.21329	-2.72568	0.0359632	0.609458	Ankyrin repeat	Ankyrin repeat	GO:0005515	963	0
964	AmaTu_RefChr16g241720	-3.21329	-2.87572	0.0359844	0.609458	KIB1-4 beta-propeller	KIB1-4, beta-propeller	-	964	0
965	AmaTu_RefChr16g249120	0.923616	2.64512	0.0361066	0.610836	Rab3 GTPase-activating protein catalytic subunit	Rab3GAP catalytic subunit, conserved domain	-	965	0
966	AmaTu_RefChr10g177690	1.42302	-2.38718	0.0361406	0.610836	Myb-like DNA-binding domain	-	-	966	0
967	AmaTu_RefChr06g111710	2.25995	-2.48265	0.0362489	0.611808	DNA/pantothenate metabolism flavoprotein C-terminal domain	DNA/pantothenate metabolism flavoprotein, C-terminal	-	967	0
968	AmaTu_RefChr08g142830	6.41281	-1.42063	0.0363086	0.611808	Sucrose synthase first GT-B domain	Sucrose synthase, first GT-B domain	-	968	0
969	AmaTu_RefChr12g198540	5.44395	-1.60107	0.0363105	0.611808	Heavy-metal-associated domain	Heavy metal-associated domain, HMA	GO:0046872	969	0
970	AmaTu_RefChr05g096990	2.66567	-2.00572	0.0363827	0.612392	Protein phosphatase 2C	PPM-type phosphatase-like domain	-	970	0
971	AmaTu_RefChr09g152070	3.06855	-1.91679	0.0364305	0.612566	DRG Family Regulatory Proteins, Tma46	ZC3H15/TMA46 family, C-terminal	-	971	0
972	AmaTu_RefChr06g103830	0.552301	-3.16671	0.0365123	0.612777	ORMDL family	ORMDL family	GO:0005789|GO:0016020	972	0
973	AmaTu_RefChr02g044550	1.58066	-2.46365	0.0366226	0.612777	PIFI-like, immunoglobulin-like domain	PIFI-like, Ig-like domain	-	973	0
974	AmaTu_RefChr04g073180	-3.21329	-2.85597	0.0366504	0.612777	Protein phosphatase 2C	PPM-type phosphatase-like domain	-	974	0
975	AmaTu_RefChr05g091550	7.53516	-1.8373	0.0367218	0.612777	Calcineurin-like phosphoesterase	Calcineurin-like, phosphoesterase domain	GO:0016787	975	0
976	AmaTu_RefChr02g031680	-3.21329	3.05161	0.0367497	0.612777	CAP N-terminal conserved motif	Adenylate cyclase-associated CAP, N-terminal	GO:0003779|GO:0007010	976	0
977	AmaTu_RefChr09g153420	2.90721	-1.97556	0.0367516	0.612777	CS domain	CS domain	-	977	0
978	AmaTu_RefChr06g109910	-3.21329	3.0487	0.0367676	0.612777				978	0
979	AmaTu_RefChr10g166030	2.40328	-2.23815	0.0368254	0.612777	TENA/THI-4/PQQC family	Thiaminase-2/PQQC	-	979	0
980	AmaTu_RefChr04g080410	2.8138	-1.94266	0.0370743	0.612777	PAP_fibrillin	Plastid lipid-associated protein/fibrillin conserved domain	-	980	0
981	AmaTu_RefChr13g211700	2.63871	-2.06259	0.0370843	0.612777	Mechanosensitive ion channel, beta-domain	Mechanosensitive ion channel MscS	GO:0016020|GO:0055085	981	0
982	AmaTu_RefChr14g225700	-3.21329	2.94943	0.0371061	0.612777				982	0
983	AmaTu_RefChr03g065410	5.56873	1.79129	0.0371105	0.612777				983	0
984	AmaTu_RefChr10g165470	4.11054	1.82923	0.0371235	0.612777	MORN repeat	MORN repeat	-	984	0
985	AmaTu_RefChr01g003050	-3.21329	-3.00167	0.0371392	0.612777	Guanylylate cyclase	Protein GUCD1	-	985	0
986	AmaTu_RefChr08g133290	-3.21329	3.01747	0.037266	0.612777	Leucine rich repeat N-terminal domain	Leucine-rich repeat-containing N-terminal, plant-type	-	987	0
987	AmaTu_RefChr09g150060	-3.21329	3.01747	0.037266	0.612777	ABC transporter	ABC transporter-like, ATP-binding domain	GO:0005524|GO:0016887	987	0
988	AmaTu_RefChr12g194270	-3.21329	3.01747	0.037266	0.612777	ADP-ribosylation factor family	Small GTPase superfamily, ARF/SAR type	GO:0003924|GO:0005525	987	0
989	AmaTu_RefChr08g138550	1.03844	2.86792	0.0372698	0.612777	Homologous recombination OB-fold protein	Homologous recombination OB-fold protein	GO:0000725	989	0
990	AmaTu_RefChr16g251230	-3.21329	-2.82044	0.0373126	0.612777	Protein kinase domain	Protein kinase domain	GO:0004672|GO:0005524|GO:0006468	990	0
991	AmaTu_RefChr05g088310	-3.21329	2.99707	0.0373982	0.612777	alpha/beta hydrolase fold	Alpha/beta hydrolase fold-1	-	993.5	0
992	AmaTu_RefChr05g094310	-3.21329	2.99707	0.0373982	0.612777	N-terminal domain of oxidoreductase	Oxidoreductase, N-terminal domain	-	993.5	0
993	AmaTu_RefChr05g095350	-3.21329	2.99707	0.0373982	0.612777	Dienelactone hydrolase family	Dienelactone hydrolase	GO:0016787	993.5	0
994	AmaTu_RefChr05g097620	-3.21329	2.99707	0.0373982	0.612777	Ring finger domain	Zinc finger, RING-type	-	993.5	0
995	AmaTu_RefChr07g127600	-3.21329	2.99707	0.0373982	0.612777	Thioredoxin	Thioredoxin domain	-	993.5	0
996	AmaTu_RefChr16g249980	-3.21329	2.99707	0.0373982	0.612777	SOSEKI protein DIX-like domain	SOSEKI, DIX-like domain	-	993.5	0
997	AmaTu_RefChr06g117170	0.602049	-2.98471	0.0374189	0.612777	Multicopper oxidase	Multicopper oxidase-like, N-terminal	GO:0005507	997	0
998	AmaTu_RefChr01g014180	0.740993	2.93183	0.0374769	0.613112	Conserved hypothetical ATP binding protein	GPN-loop GTPase	-	998	0
999	AmaTu_RefChr03g051600	-3.21329	-2.83885	0.0375745	0.61361	PPR repeat	Pentatricopeptide repeat	-	999	0
1000	AmaTu_RefChr15g230740	1.70036	-2.50564	0.0375826	0.61361	ARP2/3 complex 20 kDa subunit (ARPC4)	Actin-related protein 2/3 complex subunit 4	GO:0005885|GO:0015629|GO:0030041|GO:0034314	1000	0
1001	AmaTu_RefChr01g000220	-0.0106467	-3.32792	0.0376742	0.614492	FHA domain	Forkhead-associated (FHA) domain	GO:0005515	1001	0
1002	AmaTu_RefChr01g017890	-3.21329	-2.80393	0.0377828	0.615649	PLATZ transcription factor	PLATZ transcription factor	-	1002	0
1003	AmaTu_RefChr05g097330	1.83173	2.06623	0.0378218	0.61567	PPR repeat	Pentatricopeptide repeat	-	1003	0
1004	AmaTu_RefChr10g174480	-3.21329	-2.57952	0.0378926	0.616143	SAM dependent carboxyl methyltransferase	SAM dependent carboxyl methyltransferase	GO:0008168	1004	0
1005	AmaTu_RefChr05g091510	6.12754	1.4462	0.0379264	0.616143	UDP-glucoronosyl and UDP-glucosyl transferase	UDP-glucuronosyl/UDP-glucosyltransferase	GO:0008194	1005	0
1006	AmaTu_RefChr12g198230	1.15588	-2.53823	0.0380015	0.616146	Rx N-terminal domain	Disease resistance, N-terminal	-	1006	0
1007	AmaTu_RefChr13g204890	1.98126	2.27029	0.038002	0.616146	mTERF	Transcription termination factor, mitochondrial/chloroplastic	GO:0003676|GO:0043231	1007	0
1008	AmaTu_RefChr06g114480	0.643129	-2.96996	0.0380578	0.616437				1008	0
1009	AmaTu_RefChr09g149200	1.54704	-2.51438	0.0381702	0.617647	Raptor N-terminal CASPase like domain	Raptor, N-terminal CASPase-like domain	-	1009	0
1010	AmaTu_RefChr03g066260	-3.21329	-2.94506	0.0382286	0.617978	DHHC palmitoyltransferase	Palmitoyltransferase, DHHC domain	GO:0016409	1010	0
1011	AmaTu_RefChr05g092530	2.15034	2.10998	0.0382753	0.618122	Light dependent period A C-terminal domain	Iron-sulphur binding protein LdpA, C-terminal	-	1011	0
1012	AmaTu_RefChr06g101780	-0.00393865	-3.31217	0.0385429	0.62129	Plant phosphoribosyltransferase C-terminal	Multiple C2 domain and Transmembrane region Proteins, C-terminal	-	1012	0
1013	AmaTu_RefChr12g199160	2.86562	-2.20424	0.0385958	0.62129	Protein of unknown function (DUF568)	AIR12, DOMON domain	-	1013	0
1014	AmaTu_RefChr02g035620	2.41468	-2.55161	0.0386029	0.62129	Replication Fork Protection Component Swi3	Chromosome segregation in meiosis protein 3	GO:0005634|GO:0006974|GO:0031297	1014	0
1015	AmaTu_RefChr03g064930	-3.21329	3.05452	0.0387084	0.62129	Chitinase class I	Glycoside hydrolase, family 19, catalytic	GO:0004568|GO:0006032|GO:0016998	1015	0
1016	AmaTu_RefChr05g088630	1.85346	-2.37471	0.0387323	0.62129	Serine carboxypeptidase	Peptidase S10, serine carboxypeptidase	GO:0004185|GO:0006508	1016	0
1017	AmaTu_RefChr16g245090	1.82549	2.34504	0.0387418	0.62129	Late embryogenesis abundant protein (LEA_3a subfamily)	Late embryogenesis abundant protein, LEA_3a subgroup	-	1017	0
1018	AmaTu_RefChr10g173280	3.19024	1.82017	0.038812	0.62129	Ribosomal protein S15	Small ribosomal subunit protein uS15	GO:0003735|GO:0005840|GO:0006412	1018	0
1019	AmaTu_RefChr05g097460	-0.260109	-3.54189	0.0388856	0.62129				1019	0
1020	AmaTu_RefChr02g026810	-3.21329	3.03759	0.0390766	0.62129	RNA polymerase Rpb2, domain 6	DNA-directed RNA polymerase, subunit 2, hybrid-binding domain	GO:0003677|GO:0003899|GO:0006351	1021.5	0
1021	AmaTu_RefChr03g058650	-3.21329	3.03759	0.0390766	0.62129	Ring finger domain	Zinc finger, RING-type	-	1021.5	0
1022	AmaTu_RefChr08g133970	-3.21329	3.03759	0.0390766	0.62129	Pterin 4 alpha carbinolamine dehydratase	Pterin 4 alpha carbinolamine dehydratase	GO:0006729|GO:0008124	1021.5	0
1023	AmaTu_RefChr16g248240	-3.21329	3.03759	0.0390766	0.62129	NmrA-like family	NmrA-like domain	-	1021.5	0
1024	AmaTu_RefChr15g232750	-3.21329	2.92025	0.0390982	0.62129	Translation-initiation factor 2	Translation initiation factor IF- 2, domain 3	-	1024	0
1025	AmaTu_RefChr01g004760	0.0718821	-3.49298	0.0391985	0.62129	POT family	Proton-dependent oligopeptide transporter family	GO:0016020|GO:0022857|GO:0055085	1025	0
1026	AmaTu_RefChr07g121670	-3.21329	3.02577	0.0391985	0.62129	Cytochrome P450	Cytochrome P450	GO:0004497|GO:0005506|GO:0016705|GO:0020037	1026.5	0
1027	AmaTu_RefChr08g133030	-3.21329	3.02577	0.0391985	0.62129	NUDIX domain	NUDIX hydrolase domain	-	1026.5	0
1028	AmaTu_RefChr08g147930	1.07255	-2.53249	0.0392537	0.62129	Regulated-SNARE-like domain	Longin domain	-	1028	0
1029	AmaTu_RefChr04g082780	-3.21329	-2.72963	0.0393343	0.62129	SCP-2 sterol transfer family	SCP2 sterol-binding domain	-	1029	0
1030	AmaTu_RefChr15g231610	0.0401048	-3.40026	0.0394159	0.62129	Mitochondrial PGP phosphatase	PGP phosphatase, mitochondrial/chloroplastic	GO:0008962	1030	0
1031	AmaTu_RefChr02g042840	2.05225	2.17917	0.0395137	0.62129	Coatomer subunit gamma-1 C-terminal appendage platform	Coatomer subunit gamma, C-terminal	-	1031	0
1032	AmaTu_RefChr01g010220	-3.21329	2.97637	0.039546	0.62129				1033.5	0
1033	AmaTu_RefChr09g154880	-3.21329	2.97637	0.039546	0.62129	Zinc finger, C3HC4 type (RING finger)	-	-	1033.5	0
1034	AmaTu_RefChr11g179250	-3.21329	2.97637	0.039546	0.62129				1033.5	0
1035	AmaTu_RefChr12g195970	-3.21329	2.97637	0.039546	0.62129	Cytidine and deoxycytidylate deaminase zinc-binding region	Cytidine and deoxycytidylate deaminase domain	-	1033.5	0
1036	AmaTu_RefChr07g123710	-0.240012	-3.58208	0.0396008	0.62129	Glycosyltransferase family 28 N-terminal domain	Glycosyltransferase family 28, N-terminal domain	GO:0005975|GO:0016758|GO:0030259	1036	0
1037	AmaTu_RefChr07g132350	-3.21329	-2.76552	0.0396138	0.62129	Protein tyrosine and serine/threonine kinase	Serine-threonine/tyrosine-protein kinase, catalytic domain	GO:0004672|GO:0006468	1037	0
1038	AmaTu_RefChr05g090770	-0.42026	3.69728	0.0396482	0.62129	GDSL-like Lipase/Acylhydrolase	GDSL lipase/esterase	GO:0016788	1038	0
1039	AmaTu_RefChr07g125890	1.67846	-2.30748	0.0397153	0.62129	WHEP-TRS domain	WHEP-TRS domain	GO:0004812|GO:0005524|GO:0006418	1039	0
1040	AmaTu_RefChr03g051310	-3.21329	2.8397	0.0397535	0.62129				1040.5	0
1041	AmaTu_RefChr06g102020	-3.21329	2.8397	0.0397535	0.62129	PRONE (Plant-specific Rop nucleotide exchanger)	PRONE domain	GO:0005085	1040.5	0
1042	AmaTu_RefChr11g189630	-3.21329	-2.71596	0.0397663	0.62129	Ribosomal protein L35Ae	Large ribosomal subunit protein eL33	GO:0003735|GO:0005840|GO:0006412	1042	0
1043	AmaTu_RefChr07g129140	-3.21329	2.85372	0.0397932	0.62129	Myb-like DNA-binding domain	SANT/Myb domain	-	1043	0
1044	AmaTu_RefChr05g085470	16.2785	0.761213	0.0398265	0.62129	Lipoyl protein ligase A/B catalytic domain	Biotinyl protein ligase (BPL) and lipoyl protein ligase (LPL), catalytic domain	GO:0036211	1044	0
1045	AmaTu_RefChr08g138830	2.16796	2.23064	0.0398645	0.62129				1045	0
1046	AmaTu_RefChr15g239130	1.92235	2.23644	0.0400234	0.62129				1046	0
1047	AmaTu_RefChr02g039930	-3.21329	-2.73094	0.0400519	0.62129	CHCH domain	CHCH	-	1048	0
1048	AmaTu_RefChr05g090590	-3.21329	-2.73094	0.0400519	0.62129	PRISE-like Rossmann-fold domain	PRISE-like, Rossmann-fold domain	-	1048	0
1049	AmaTu_RefChr09g162020	-3.21329	-2.73094	0.0400519	0.62129	Serine-threonine protein phosphatase N-terminal domain	Serine-threonine protein phosphatase, N-terminal	-	1048	0
1050	AmaTu_RefChr04g083010	-0.108206	-3.84569	0.0400627	0.62129	Terpene synthase family, metal binding domain	Terpene synthase, metal-binding domain	GO:0000287|GO:0010333|GO:0016829	1050	0
1051	AmaTu_RefChr09g152740	1.41128	-2.50626	0.0402328	0.62129	WD domain, G-beta repeat	WD40 repeat	GO:0005515	1051	0
1052	AmaTu_RefChr01g002310	-3.21329	2.80008	0.0402337	0.62129	GMPPB C-terminal domain	Mannose-1-phosphate guanyltransferase, C-terminal domain	-	1053	0
1053	AmaTu_RefChr07g122850	-3.21329	2.80008	0.0402337	0.62129	Sigma-70 region 2	RNA polymerase sigma-70 region 2	GO:0003700|GO:0006352|GO:0006355	1053	0
1054	AmaTu_RefChr15g232070	-3.21329	2.80008	0.0402337	0.62129	Plant organelle RNA recognition domain	Plant organelle RNA recognition domain	GO:0003723	1053	0
1055	AmaTu_RefChr14g225030	-0.109909	-3.30433	0.0402537	0.62129	Aminotransferase class I and II	Aminotransferase, class I/classII, large domain	GO:0009058|GO:0030170	1055	0
1056	AmaTu_RefChr07g121580	-0.168292	3.63123	0.0402872	0.62129	E motif	E motif	-	1056	0
1057	AmaTu_RefChr09g148860	-3.21329	-2.68432	0.0403012	0.62129	Ycf2 family	Ycf2, N-terminal	-	1057	0
1058	AmaTu_RefChr10g166970	1.8829	2.24473	0.0403237	0.62129				1058	0
1059	AmaTu_RefChr08g145500	-3.21329	2.99047	0.0403328	0.62129	Transmembrane amino acid transporter protein	Amino acid transporter, transmembrane domain	-	1059	0
1060	AmaTu_RefChr15g231290	-3.21329	-2.80101	0.0404504	0.62129	Domain of unknown function (DUF7733)	Domain of unknown function DUF7733	-	1060	0
1061	AmaTu_RefChr11g183920	-3.21329	2.97826	0.0404531	0.62129	Zn-finger in Ran binding protein and others	Zinc finger, RanBP2-type	-	1061	0
1062	AmaTu_RefChr02g023440	-3.21329	-2.73152	0.0404931	0.62129	Cytokine-induced anti-apoptosis inhibitor 1, Fe-S biogenesis	Anamorsin, C-terminal	-	1062	0
1063	AmaTu_RefChr06g113060	1.8312	2.32463	0.0405695	0.62129	SpoU rRNA Methylase family	tRNA/rRNA methyltransferase, SpoU type	GO:0003723|GO:0006396|GO:0008173	1063	0
1064	AmaTu_RefChr15g236190	-3.21329	-2.68237	0.040578	0.62129	Chalcone isomerase like	Chalcone isomerase	-	1064.5	0
1065	AmaTu_RefChr16g243090	-3.21329	-2.68237	0.040578	0.62129	MORN repeat	MORN repeat	-	1064.5	0
1066	AmaTu_RefChr09g157960	-3.21329	-2.67889	0.0405921	0.62129	PLAT/LH2 domain	PLAT/LH2 domain	GO:0005515	1066	0
1067	AmaTu_RefChr09g153240	-3.21329	-2.62386	0.0406533	0.62129	Cyclin M transmembrane N-terminal domain	CNNM, transmembrane domain	-	1067	0
1068	AmaTu_RefChr10g175950	3.35298	-1.77695	0.0406723	0.62129	Glycosyl hydrolases family 28	Glycoside hydrolase, family 28	GO:0004650|GO:0005975	1068	0
1069	AmaTu_RefChr10g175200	2.71125	-1.89502	0.0406848	0.62129	Rubisco LSMT substrate-binding	Rubisco LSMT, substrate-binding domain	-	1069	0
1070	AmaTu_RefChr11g187510	-0.0184863	-3.28307	0.0407509	0.62129	Membrane transport protein	Membrane transport PIN-like	GO:0016020|GO:0055085	1070	0
1071	AmaTu_RefChr01g015590	-3.21329	-2.60709	0.040927	0.62129	The Golgi pH Regulator (GPHR) Family N-terminal	Golgi pH regulator, conserved domain	GO:0016020	1072	0
1072	AmaTu_RefChr05g092440	-3.21329	-2.60709	0.040927	0.62129	XS domain	XS domain	GO:0031047	1072	0
1073	AmaTu_RefChr06g105790	-3.21329	-2.60709	0.040927	0.62129	MORN repeat	MORN repeat	-	1072	0
1074	AmaTu_RefChr06g102000	-3.21329	-2.7237	0.04101	0.62129	Transcription mediator complex subunit Med12	Mediator complex, subunit Med12	GO:0003712|GO:0006357|GO:0016592	1074	0
1075	AmaTu_RefChr11g183980	-3.21329	-2.6031	0.0410468	0.62129	Starch synthase catalytic domain	Starch synthase, catalytic domain	-	1075.5	0
1076	AmaTu_RefChr15g232470	-3.21329	-2.6031	0.0410468	0.62129	Cytochrome P450	Cytochrome P450	GO:0004497|GO:0005506|GO:0016705|GO:0020037	1075.5	0
1077	AmaTu_RefChr16g249240	0.678227	2.5979	0.0411402	0.62129				1077	0
1078	AmaTu_RefChr04g082140	-3.21329	2.90544	0.0412173	0.62129	SNF2-related domain	SNF2, N-terminal	GO:0005524	1079	0
1079	AmaTu_RefChr08g147730	-3.21329	2.90544	0.0412173	0.62129	PPR repeat	Pentatricopeptide repeat	-	1079	0
1080	AmaTu_RefChr11g184140	-3.21329	2.90544	0.0412173	0.62129	RNA polymerase II transcription elongation factor	Transcription elongation factor Eaf, N-terminal	-	1079	0
1081	AmaTu_RefChr04g075370	0.629275	-2.69391	0.0412367	0.62129	Translation initiation factor IF-3, N-terminal domain	Translation initiation factor 3, N-terminal	GO:0003743|GO:0006413	1081	0
1082	AmaTu_RefChr09g149160	-3.21329	-2.80545	0.0412863	0.62129				1082	0
1083	AmaTu_RefChr06g112450	-0.537689	3.71567	0.0412924	0.62129				1083	0
1084	AmaTu_RefChr04g081360	3.38269	-2.0018	0.0412927	0.62129	Glycosyl hydrolase family 1	Glycoside hydrolase family 1	GO:0004553|GO:0005975	1084	0
1085	AmaTu_RefChr09g158210	-0.274449	-3.51321	0.041299	0.62129	GBF-interacting protein 1 N-terminal	GBF-interacting protein 1, N-terminal	-	1085	0
1086	AmaTu_RefChr04g076530	2.87497	2.07253	0.0413659	0.62129	Transcription factor BRX N-terminal domain	Transcription factor BREVIS RADIX, N-terminal domain	-	1086	0
1087	AmaTu_RefChr07g126790	-3.21329	-3.04715	0.0414576	0.62129				1088	0
1088	AmaTu_RefChr13g215210	-3.21329	-3.04715	0.0414576	0.62129	Sugar efflux transporter for intercellular exchange	Sugar transporter SWEET repeat	GO:0016020	1088	0
1089	AmaTu_RefChr15g231310	-3.21329	-3.04715	0.0414576	0.62129				1088	0
1090	AmaTu_RefChr16g244220	-3.21329	-2.79328	0.0414777	0.62129	Sigma-70 region 2	RNA polymerase sigma-70 region 2	GO:0003700|GO:0006352|GO:0006355	1090	0
1091	AmaTu_RefChr09g158820	3.49434	1.84901	0.0415447	0.62162	Root hair defective 3 GTP-binding protein (RHD3) GTPase domain	-	-	1091	0
1092	AmaTu_RefChr08g146010	-3.21329	-2.66824	0.0416139	0.62162	MatE	Multi antimicrobial extrusion protein	GO:0015297|GO:0016020|GO:0042910|GO:0055085	1092.5	0
1093	AmaTu_RefChr14g221550	-3.21329	-2.66824	0.0416139	0.62162	Phosphoribosyl transferase domain	Phosphoribosyltransferase domain	-	1092.5	0
1094	AmaTu_RefChr10g174260	-0.247175	-3.56775	0.0416961	0.622278	Alpha/beta hydrolase family	Alpha/beta hydrolase fold-1	-	1094	0
1095	AmaTu_RefChr10g173270	8.57416	1.15699	0.0418209	0.623571	Glycosyl hydrolases family 17	Glycoside hydrolase family 17	GO:0004553|GO:0005975	1095	0
1096	AmaTu_RefChr02g030380	-3.21329	-2.64044	0.0420675	0.625171				1096.5	0
1097	AmaTu_RefChr10g177920	-3.21329	-2.64044	0.0420675	0.625171	Myb/SANT-like DNA-binding domain	Myb/SANT-like DNA-binding domain 4	-	1096.5	0
1098	AmaTu_RefChr11g185210	1.11448	2.46772	0.0421154	0.625171	Phosphoesterase family	Phosphoesterase	GO:0016788	1098	0
1099	AmaTu_RefChr09g149620	1.79838	2.13167	0.0421344	0.625171	Xylanase inhibitor N-terminal	Xylanase inhibitor, N-terminal	-	1099	0
1100	AmaTu_RefChr02g025070	-0.606481	3.57809	0.0421556	0.625171	Senescence regulator	Senescence regulator S40	-	1100	0
1101	AmaTu_RefChr05g088910	2.57905	-1.94357	0.0421761	0.625171	Glutaredoxin	Glutaredoxin	-	1101	0
1102	AmaTu_RefChr02g049120	1.54477	2.71066	0.0421962	0.625171	VQ motif	VQ	-	1102	0
1103	AmaTu_RefChr02g044640	-3.21329	2.76863	0.042339	0.625583	Glycosyl hydrolases family 17	Glycoside hydrolase family 17	GO:0004553|GO:0005975	1104	0
1104	AmaTu_RefChr06g117560	-3.21329	2.76863	0.042339	0.625583	Enoyl-(Acyl carrier protein) reductase	Short-chain dehydrogenase/reductase SDR	-	1104	0
1105	AmaTu_RefChr09g158730	-3.21329	2.76863	0.042339	0.625583	TCP-1/cpn60 chaperonin family	Chaperonin Cpn60/GroEL/TCP-1 family	GO:0005524	1104	0
1106	AmaTu_RefChr01g010930	-3.21329	2.76508	0.0423938	0.625826	CHORD	CHORD domain	-	1106	0
1107	AmaTu_RefChr04g082960	-0.243443	3.60659	0.0424862	0.626623	Protein tyrosine and serine/threonine kinase	Serine-threonine/tyrosine-protein kinase, catalytic domain	GO:0004672|GO:0006468	1107	0
1108	AmaTu_RefChr01g019320	-0.0565841	-3.23605	0.0427166	0.6281	Glutaredoxin	Glutaredoxin	-	1108	0
1109	AmaTu_RefChr02g027480	-0.256662	-3.54878	0.0427387	0.6281	Synaptotagmin-like mitochondrial-lipid-binding domain	Synaptotagmin, SMP domain	-	1109	0
1110	AmaTu_RefChr13g204240	-3.21329	2.74436	0.0427388	0.6281				1110	0
1111	AmaTu_RefChr01g014560	-0.0419948	-3.23606	0.0427402	0.6281	Ribosomal protein S6	Small ribosomal subunit protein bS6	GO:0003735|GO:0005840|GO:0006412|GO:0019843	1111	0
1112	AmaTu_RefChr11g187500	1.62298	-2.32956	0.0427991	0.6284	linker histone H1 and H5 family	Linker histone H1/H5, domain H15	GO:0000786|GO:0003677|GO:0006334	1112	0
1113	AmaTu_RefChr05g100650	0.629346	-2.94239	0.0428588	0.628607				1113	0
1114	AmaTu_RefChr02g023650	-0.253613	3.46059	0.0429437	0.628607	WD domain, G-beta repeat	WD40 repeat	GO:0005515	1114	0
1115	AmaTu_RefChr02g041860	-3.21329	-2.59011	0.0429672	0.628607	Ubiquitin fusion degradation protein UFD1, N-terminal subdomain 2	Ubiquitin fusion degradation protein UFD1, N-terminal subdomain 2	-	1115.5	0
1116	AmaTu_RefChr03g053710	-3.21329	-2.59011	0.0429672	0.628607	ADP-ribosylation factor family	Small GTPase superfamily, ARF/SAR type	GO:0003924|GO:0005525	1115.5	0
1117	AmaTu_RefChr07g118810	2.34334	1.92566	0.0431564	0.630794	Receptor family ligand binding region	Receptor, ligand binding region	-	1117	0
1118	AmaTu_RefChr10g172390	0.730574	2.82902	0.043216	0.630794	B3 DNA binding domain	B3 DNA binding domain	GO:0003677	1118	0
1119	AmaTu_RefChr03g057150	4.61695	-1.94729	0.0432326	0.630794	Protein kinase domain	Protein kinase domain	GO:0004672|GO:0005524|GO:0006468	1119	0
1120	AmaTu_RefChr06g117780	2.37927	-2.09314	0.043289	0.631053				1120	0
1121	AmaTu_RefChr08g143360	-0.0445268	-3.23099	0.0434118	0.632279	Calcineurin-like phosphoesterase	Calcineurin-like, phosphoesterase domain	GO:0016787	1121	0
1122	AmaTu_RefChr16g243760	0.97846	-2.8491	0.043619	0.632501	RING-type zinc-finger	Zinc finger, RING-type, eukaryotic	-	1122	0
1123	AmaTu_RefChr01g012980	-3.21329	-2.54504	0.0436279	0.632501				1123	0
1124	AmaTu_RefChr14g227110	-3.21329	2.62103	0.0436351	0.632501	Regulator of chromosome condensation (RCC1) repeat	-	-	1124	0
1125	AmaTu_RefChr09g150290	3.48188	-1.81355	0.0436434	0.632501				1125	0
1126	AmaTu_RefChr16g242870	2.22614	-2.05511	0.0436449	0.632501	Modifier of rudimentary (Mod(r)) protein	Modifier of rudimentary, Modr	-	1126	0
1127	AmaTu_RefChr09g163440	-3.21329	-2.82791	0.0436595	0.632501	C2 domain	C2 domain	-	1127	0
1128	AmaTu_RefChr14g219320	1.98239	2.13692	0.0439813	0.636598	Essential protein Yae1, N terminal	Essential protein Yae1, N-terminal	-	1128	0
1129	AmaTu_RefChr13g203380	0.717305	2.4542	0.0441146	0.637962	Zn-finger in Ran binding protein and others	Zinc finger, RanBP2-type	-	1129	0
1130	AmaTu_RefChr12g191040	0.657659	-2.73561	0.0441855	0.638422	PB1 domain	PB1 domain	GO:0005515	1130	0
1131	AmaTu_RefChr02g025230	-3.21329	-2.83683	0.0445149	0.641479	Protein kinase domain	Protein kinase domain	GO:0004672|GO:0005524|GO:0006468	1132	0
1132	AmaTu_RefChr09g155530	-3.21329	-2.83683	0.0445149	0.641479	Zinc-binding dehydrogenase	-	-	1132	0
1133	AmaTu_RefChr16g243390	-3.21329	-2.83683	0.0445149	0.641479	GDSL/SGNH-like Acyl-Esterase family found in Pmr5 and Cas1p	Trichome birefringence-like, C-terminal domain	GO:0016740	1132	0
1134	AmaTu_RefChr10g170540	-0.373538	3.22073	0.0447512	0.644307	Ribonuclease III domain	Ribonuclease III domain	GO:0004525|GO:0006396	1134	0
1135	AmaTu_RefChr05g099940	0.319724	2.8782	0.0447901	0.644307	Peroxidase	Haem peroxidase	GO:0004601|GO:0006979|GO:0020037	1135	0
1136	AmaTu_RefChr01g014690	-3.21329	-2.8099	0.0449056	0.644832	Utp11 protein	Small-subunit processome, Utp11	GO:0006364|GO:0032040	1136.5	0
1137	AmaTu_RefChr05g095940	-3.21329	-2.8099	0.0449056	0.644832	Homoserine dehydrogenase	Homoserine dehydrogenase, catalytic	GO:0006520	1136.5	0
1138	AmaTu_RefChr11g185150	0.610033	-2.64036	0.0450881	0.646883	Protein of unknown function (DUF740)	Protein OCTOPUS-like	-	1138	0
1139	AmaTu_RefChr12g192890	-0.0370488	-3.45005	0.0451282	0.64689				1139	0
1140	AmaTu_RefChr13g216130	-3.21329	-2.5864	0.045208	0.647466	AP2 domain	AP2/ERF domain	GO:0003700|GO:0006355	1140	0
1141	AmaTu_RefChr06g109940	1.03849	-2.71146	0.0452624	0.647676	Papain family cysteine protease	Peptidase C1A, papain C-terminal	GO:0006508|GO:0008234	1141	0
1142	AmaTu_RefChr08g141010	-0.424674	3.68845	0.0454206	0.649342				1142	0
1143	AmaTu_RefChr07g126040	2.67143	1.92531	0.0454583	0.649342	Partial alpha/beta-hydrolase lipase region	Partial AB-hydrolase lipase domain	GO:0006629	1143	0
1144	AmaTu_RefChr02g048110	6.13228	1.37277	0.0456981	0.652197	Mechanosensitive ion channel, beta-domain	Mechanosensitive ion channel MscS	GO:0016020|GO:0055085	1144	0
1145	AmaTu_RefChr08g139620	3.47151	1.78511	0.045883	0.653858	ABC transporter	ABC transporter-like, ATP-binding domain	GO:0005524|GO:0016887	1145	0
1146	AmaTu_RefChr08g133630	2.76836	-1.90066	0.0460484	0.653858	Jacalin-like lectin domain	Jacalin-like lectin domain	-	1146	0
1147	AmaTu_RefChr08g132980	1.98241	-2.10312	0.0460689	0.653858	DEK C terminal domain	DEK, C-terminal	-	1147	0
1148	AmaTu_RefChr03g064760	1.19648	2.4545	0.0461014	0.653858				1148	0
1149	AmaTu_RefChr09g156650	-3.21329	-2.52732	0.0461123	0.653858	Ring finger domain	Zinc finger, RING-type	-	1149	0
1150	AmaTu_RefChr01g018740	-3.21329	-2.50324	0.0461819	0.653858	TCP-1/cpn60 chaperonin family	Chaperonin Cpn60/GroEL/TCP-1 family	GO:0005524	1150	0
1151	AmaTu_RefChr10g176300	1.07081	2.52602	0.0462893	0.653858	Zinc finger, C3HC4 type (RING finger)	-	-	1151	0
1152	AmaTu_RefChr05g084680	-3.21329	-2.77865	0.0463452	0.653858	Leucine rich repeat	Leucine-rich repeat	GO:0005515	1152.5	0
1153	AmaTu_RefChr07g120320	-3.21329	-2.77865	0.0463452	0.653858	pfkB family carbohydrate kinase	Carbohydrate kinase PfkB	-	1152.5	0
1154	AmaTu_RefChr09g162790	0.55561	-2.89183	0.046371	0.653858	Helicase conserved C-terminal domain	Helicase, C-terminal domain-like	-	1154	0
1155	AmaTu_RefChr06g110050	-0.3005	-3.4611	0.0464267	0.653858	EamA-like transporter family	EamA domain	GO:0016020	1155	0
1156	AmaTu_RefChr04g081280	-3.21329	3.05743	0.0464983	0.653858	Protein of unknown function (DUF3615)	Domain of unknown function DUF3615	-	1156	0
1157	AmaTu_RefChr05g084880	3.00638	-1.95209	0.0465093	0.653858	Myb-like DNA-binding domain	SANT/Myb domain	-	1157	0
1158	AmaTu_RefChr08g140270	0.302193	2.63435	0.0465211	0.653858	NPH3 family	NPH3 domain	-	1158	0
1159	AmaTu_RefChr12g196620	7.4859	-1.2262	0.046572	0.653858	D-isomer specific 2-hydroxyacid dehydrogenase, catalytic domain	D-isomer specific 2-hydroxyacid dehydrogenase, catalytic domain	GO:0016616|GO:0051287	1159	0
1160	AmaTu_RefChr03g059840	2.71174	1.97695	0.0466722	0.653858	Thiamine monophosphate synthase	Thiamine phosphate synthase/TenI	-	1160	0
1161	AmaTu_RefChr03g052550	-3.21329	3.04284	0.0466787	0.653858	Myb-like DNA-binding domain	SANT/Myb domain	-	1161.5	0
1162	AmaTu_RefChr13g208550	-3.21329	3.04284	0.0466787	0.653858	Major Facilitator Superfamily	Major facilitator superfamily	GO:0022857|GO:0055085	1161.5	0
1163	AmaTu_RefChr02g023320	-3.21329	-2.46686	0.0466853	0.653858	AAA+ lid domain	AAA ATPase, AAA+ lid domain	-	1163	0
1164	AmaTu_RefChr05g092580	-3.21329	-2.45532	0.0467976	0.653858	Phytochrome region	Phytochrome, central region	GO:0006355|GO:0009584	1164	0
1165	AmaTu_RefChr05g094180	-0.297622	-3.46686	0.0468051	0.653858				1165	0
1166	AmaTu_RefChr12g197700	-3.21329	-2.84569	0.0468212	0.653858	Sodium/hydrogen exchanger, transmembrane	Cation/H+ exchanger, transmembrane domain	GO:0006812|GO:0015297|GO:0016020|GO:0055085|GO:1902600	1166	0
1167	AmaTu_RefChr02g033960	9.72708	1.06941	0.0470152	0.653858	Dehydrogenase E1 component	Dehydrogenase, E1 component	GO:0016624	1167	0
1168	AmaTu_RefChr01g021990	-3.21329	-2.44815	0.0470286	0.653858	Protein kinase domain	Protein kinase domain	GO:0004672|GO:0005524|GO:0006468	1170.5	0
1169	AmaTu_RefChr04g076090	-3.21329	-2.44815	0.0470286	0.653858	Ubiquitin-like domain	Ubiquitin-like domain	GO:0005515	1170.5	0
1170	AmaTu_RefChr08g132530	-3.21329	-2.44815	0.0470286	0.653858				1170.5	0
1171	AmaTu_RefChr10g177230	-3.21329	-2.44815	0.0470286	0.653858	Amidohydrolase	Amidohydrolase-related	GO:0016787	1170.5	0
1172	AmaTu_RefChr11g186260	-3.21329	-2.44815	0.0470286	0.653858	RNA recognition motif	RNA recognition motif domain	GO:0003723	1170.5	0
1173	AmaTu_RefChr12g199280	-3.21329	-2.44815	0.0470286	0.653858				1170.5	0
1174	AmaTu_RefChr01g016500	-3.21329	-2.43646	0.0471387	0.653858	YT521-B-like domain	YTH domain	GO:0003723	1175.5	0
1175	AmaTu_RefChr02g039590	-3.21329	-2.43646	0.0471387	0.653858	Ribosomal protein L24e	Large ribosomal subunit protein eL24-related, N-terminal	-	1175.5	0
1176	AmaTu_RefChr08g137340	-3.21329	-2.43646	0.0471387	0.653858	Autophagy protein Atg8 ubiquitin like	Autophagy protein Atg8 ubiquitin-like	-	1175.5	0
1177	AmaTu_RefChr10g175650	-3.21329	-2.43646	0.0471387	0.653858				1175.5	0
1178	AmaTu_RefChr09g161330	2.52914	1.89541	0.047207	0.653858	Fasciclin domain	FAS1 domain	-	1178	0
1179	AmaTu_RefChr06g109930	-0.246728	-3.56865	0.0472162	0.653858	Ubiquitin fold modifier 1 protein	Ubiquitin-fold modifier 1	GO:0071569	1179	0
1180	AmaTu_RefChr10g172720	0.235289	2.82075	0.0472896	0.65432	6-phosphogluconate dehydrogenase, C-terminal domain	6-phosphogluconate dehydrogenase, C-terminal	GO:0004616|GO:0006098	1180	0
1181	AmaTu_RefChr15g235310	-3.21329	-2.69223	0.0474724	0.655773	Pyridoxal-phosphate dependent enzyme	Tryptophan synthase beta chain-like, PALP domain	-	1181	0
1182	AmaTu_RefChr16g244600	-3.21329	-2.80081	0.0475555	0.655773	Leucine rich repeat N-terminal domain	Leucine-rich repeat-containing N-terminal, plant-type	-	1182	0
1183	AmaTu_RefChr08g146500	1.48227	-2.43629	0.0476266	0.655773	Amidohydrolase family	Amidohydrolase-related	GO:0016787	1183	0
1184	AmaTu_RefChr01g021890	3.38349	-1.78865	0.0476481	0.655773	bZIP transcription factor	Basic-leucine zipper domain	GO:0003700|GO:0006355	1184	0
1185	AmaTu_RefChr07g127290	-0.374893	3.34369	0.0476575	0.655773	Rx N-terminal domain	Disease resistance, N-terminal	-	1185	0
1186	AmaTu_RefChr09g162470	-3.21329	-2.5144	0.0476768	0.655773	Skp1 family, tetramerisation domain	SKP1 component, POZ domain	GO:0006511	1186	0
1187	AmaTu_RefChr08g147670	5.49977	1.44089	0.0478706	0.655773	Calcium-binding EGF domain	NOTCH1 EGF-like calcium-binding domain	-	1187	0
1188	AmaTu_RefChr14g225420	-3.21329	-2.49199	0.0478793	0.655773	Hydrophobic seed protein	Hydrophobic seed protein domain	-	1188	0
1189	AmaTu_RefChr13g208670	-0.10881	-3.30653	0.0478842	0.655773	UDP-glucoronosyl and UDP-glucosyl transferase	UDP-glucuronosyl/UDP-glucosyltransferase	GO:0008194	1189	0
1190	AmaTu_RefChr09g158490	0.679397	-2.88295	0.0479204	0.655773	NAD binding domain of 6-phosphogluconate dehydrogenase	6-phosphogluconate dehydrogenase, NADP-binding	GO:0050661	1190	0
1191	AmaTu_RefChr09g160500	1.77942	2.317	0.0479319	0.655773				1191	0
1192	AmaTu_RefChr10g178180	-0.286829	-3.48845	0.0479836	0.655773	Dehydrogenase E1 component	Dehydrogenase, E1 component	GO:0016624	1192	0
1193	AmaTu_RefChr05g100350	-3.21329	-2.81708	0.0479971	0.655773	PA domain	PA domain	-	1194	0
1194	AmaTu_RefChr06g103640	-3.21329	-2.81708	0.0479971	0.655773	AP2 domain	AP2/ERF domain	GO:0003700|GO:0006355	1194	0
1195	AmaTu_RefChr07g130930	-3.21329	-2.81708	0.0479971	0.655773				1194	0
1196	AmaTu_RefChr07g131130	-3.21329	-2.76215	0.0481149	0.656284				1196.5	0
1197	AmaTu_RefChr10g175110	-3.21329	-2.76215	0.0481149	0.656284	PAZ domain	PAZ domain	GO:0003723|GO:0005515	1196.5	0
1198	AmaTu_RefChr08g145890	-3.21329	-2.65237	0.0482074	0.656446	Cupin	Cupin 1	-	1198	0
1199	AmaTu_RefChr02g038800	-3.21329	-2.65684	0.0482787	0.656446	Agenet domain	Agenet-like domain	-	1199.5	0
1200	AmaTu_RefChr03g057940	-3.21329	-2.65684	0.0482787	0.656446	Peroxidase	Haem peroxidase	GO:0004601|GO:0006979|GO:0020037	1199.5	0
1201	AmaTu_RefChr02g042030	2.31566	-1.89672	0.0482876	0.656446	Cathepsin propeptide inhibitor domain (I29)	Cathepsin propeptide inhibitor domain (I29)	-	1201	0
1202	AmaTu_RefChr02g039370	-0.384638	3.19853	0.048356	0.656829	Protein RETICULATA-related	Protein RETICULATA-related	-	1202	0
1203	AmaTu_RefChr02g032150	3.64544	-1.68147	0.04849	0.658102	GDSL-like Lipase/Acylhydrolase	GDSL lipase/esterase	GO:0016788	1203	0
1204	AmaTu_RefChr10g177460	1.48842	2.38542	0.048578	0.658389	LITAF-like zinc ribbon domain	LPS-induced tumour necrosis factor alpha factor	-	1204	0
1205	AmaTu_RefChr01g016100	1.34424	-2.29129	0.0485918	0.658389	B-box zinc finger	B-box-type zinc finger	GO:0008270	1205	0
1206	AmaTu_RefChr14g224770	-3.21329	-2.63655	0.0487573	0.659698	Amino acid kinase family	Aspartate/glutamate/uridylate kinase	-	1206	0
1207	AmaTu_RefChr05g099490	-3.21329	-2.4177	0.0487693	0.659698	Formiminotransferase domain, N-terminal subdomain	Formiminotransferase, N-terminal subdomain	GO:0005542|GO:0016740	1207	0
1208	AmaTu_RefChr16g247260	0.509995	-2.70369	0.048954	0.660459	NUMOD3 motif	Nuclease associated modular domain 3	GO:0003677	1208	0
1209	AmaTu_RefChr01g008350	-3.21329	-2.60278	0.0489873	0.660459	Sulfate permease family	SLC26A/SulP transporter domain	GO:0016020	1210	0
1210	AmaTu_RefChr02g024540	-3.21329	-2.60278	0.0489873	0.660459	SAWADEE domain	SAWADEE domain	GO:0003682	1210	0
1211	AmaTu_RefChr02g035400	-3.21329	-2.60278	0.0489873	0.660459	BAR domain of APPL family	BAR domain	GO:0005515|GO:0005737	1210	0
1212	AmaTu_RefChr04g083910	0.380661	2.79128	0.0490961	0.660841				1212	0
1213	AmaTu_RefChr13g206070	-0.259547	-3.54301	0.0491024	0.660841	Vps23 core domain	Steadiness box (SB) domain	-	1213	0
1214	AmaTu_RefChr03g050150	2.5116	-2.15939	0.0492331	0.660841				1214	0
1215	AmaTu_RefChr04g075890	1.27624	2.39923	0.0492673	0.660841	Sodium/hydrogen exchanger, transmembrane	Cation/H+ exchanger, transmembrane domain	GO:0006812|GO:0015297|GO:0016020|GO:0055085|GO:1902600	1215	0
1216	AmaTu_RefChr02g047640	-0.0322924	-3.45957	0.0492714	0.660841	D-galactoside/L-rhamnose binding SUEL lectin domain	D-galactoside/L-rhamnose binding SUEL lectin domain	GO:0030246	1216	0
1217	AmaTu_RefChr15g232210	2.60417	-2.0056	0.0492888	0.660841	Multicopper oxidase	Multicopper oxidase, C-terminal	GO:0005507|GO:0016491	1217	0
1218	AmaTu_RefChr09g154690	-0.29703	-3.46804	0.0492989	0.660841	Leucine rich repeat N-terminal domain	Leucine-rich repeat-containing N-terminal, plant-type	-	1218	0
1219	AmaTu_RefChr04g069300	-3.21329	-2.3787	0.0493829	0.661423	PB1 domain	PB1 domain	GO:0005515	1219	0
1220	AmaTu_RefChr04g076000	1.43998	2.41417	0.0494619	0.661939	WD domain, G-beta repeat	WD40 repeat	GO:0005515	1220	0
1221	AmaTu_RefChr10g166980	-3.21329	2.70696	0.0495414	0.662222	Myb/SANT-like DNA-binding domain	Myb/SANT-like DNA-binding domain 4	-	1221	0
1222	AmaTu_RefChr09g157410	-3.21329	2.70326	0.0495643	0.662222	Leucine Rich Repeat	Leucine-rich repeat	GO:0005515	1222	0
1223	AmaTu_RefChr11g179760	0.517007	-2.81462	0.0496308	0.662246				1223	0
1224	AmaTu_RefChr07g120350	0.770019	-2.88925	0.0496471	0.662246	Squalene epoxidase	Squalene epoxidase	GO:0004506|GO:0016020|GO:0050660	1224	0
1225	AmaTu_RefChr08g134130	-3.21329	2.68162	0.0497145	0.662604	Stigma-specific STIG1-like protein family	Stigma-specific protein Stig1-like	-	1225	0
1226	AmaTu_RefChr13g206580	3.54241	-2.15396	0.0498383	0.663711	Rhomboid domain	Peptidase S54, rhomboid domain	GO:0004252|GO:0016020	1226	0
1227	AmaTu_RefChr03g067850	6.09707	-1.35314	0.0498916	0.663711	Glycosyl hydrolases family 28	Glycoside hydrolase, family 28	GO:0004650|GO:0005975	1227	0
1228	AmaTu_RefChr02g037130	1.80619	-2.03566	0.0499785	0.663711	Thylakoid formation protein	Protein Thf1	GO:0010207|GO:0015979	1228	0
1229	AmaTu_RefChr05g090440	4.0022	-1.62706	0.050032	0.663711				1229	0
1230	AmaTu_RefChr05g090020	1.50833	2.26725	0.0501155	0.663711	Rad51	DNA recombination and repair protein Rad51-like, C-terminal	-	1230	0
1231	AmaTu_RefChr15g240340	0.873113	2.5854	0.0502051	0.663711	Calcineurin-like phosphoesterase	Calcineurin-like, phosphoesterase domain	GO:0016787	1231	0
1232	AmaTu_RefChr07g130690	-0.0286278	-3.26279	0.0503034	0.663711				1232	0
1233	AmaTu_RefChr05g085730	-3.21329	-2.57294	0.0503382	0.663711	Actin-binding domain of plant-specific actin-binding protein	Stomatal closure-related actin-binding protein, actin-binding domain	GO:0003779	1233.5	0
1234	AmaTu_RefChr07g127150	-3.21329	-2.57294	0.0503382	0.663711	PAT complex subunit Asterix	PAT complex subunit Asterix	GO:0005789|GO:0044183|GO:0045048	1233.5	0
1235	AmaTu_RefChr02g034290	-0.0895229	-3.17017	0.0504286	0.663711	Xylanase inhibitor N-terminal	Xylanase inhibitor, N-terminal	-	1235	0
1236	AmaTu_RefChr01g003390	7.49491	1.82853	0.0505293	0.663711	Uncharacterised protein family (UPF0172)	ER membrane protein complex subunit 8/9	GO:0072546	1236	0
1237	AmaTu_RefChr13g204170	-0.332737	3.30234	0.050539	0.663711	ABC1 atypical kinase-like domain	ABC1 atypical kinase-like domain	-	1237	0
1238	AmaTu_RefChr16g242740	-0.0951729	-3.33381	0.0505541	0.663711	Plants and Prokaryotes Conserved (PCC) domain	PPC domain	-	1238	0
1239	AmaTu_RefChr14g227160	0.24121	3.02022	0.0508981	0.663711	Amino acid kinase family	Aspartate/glutamate/uridylate kinase	-	1239	0
1240	AmaTu_RefChr08g146480	1.14404	2.44074	0.0510772	0.663711	YqaJ-like viral recombinase domain	YqaJ viral recombinase	-	1240	0
1241	AmaTu_RefChr10g170310	-0.102944	-3.14333	0.0510828	0.663711	GRAS domain family	Transcription factor GRAS	-	1241	0
1242	AmaTu_RefChr03g056280	-0.0663535	-3.18734	0.0512607	0.663711	1-deoxy-D-xylulose-5-phosphate synthase	Deoxyxylulose-5-phosphate synthase	GO:0008661|GO:0016114	1242	0
1243	AmaTu_RefChr15g232410	-3.21329	-2.63553	0.0512682	0.663711	Glycosyl hydrolase family 9	Glycoside hydrolase family 9	GO:0004553|GO:0005975	1243	0
1244	AmaTu_RefChr01g014190	1.39748	2.17907	0.051269	0.663711				1244	0
1245	AmaTu_RefChr16g250920	1.83727	2.13182	0.0512815	0.663711	Protein tyrosine and serine/threonine kinase	Serine-threonine/tyrosine-protein kinase, catalytic domain	GO:0004672|GO:0006468	1245	0
1246	AmaTu_RefChr07g125970	-3.21329	2.59811	0.0513734	0.663711	CRAL/TRIO domain	CRAL-TRIO lipid binding domain	-	1247	0
1247	AmaTu_RefChr11g185020	-3.21329	2.59811	0.0513734	0.663711	Calmodulin binding protein C-terminal domain	Calmodulin binding protein, C-terminal domain	-	1247	0
1248	AmaTu_RefChr15g240400	-3.21329	2.59811	0.0513734	0.663711	WD40-like Beta Propeller Repeat	WD40-like beta-propeller	-	1247	0
1249	AmaTu_RefChr10g165160	-3.21329	2.59411	0.0514247	0.663711	OPT oligopeptide transporter protein	Oligopeptide transporter, OPT superfamily	GO:0035673	1249.5	0
1250	AmaTu_RefChr12g192440	-3.21329	2.59411	0.0514247	0.663711				1249.5	0
1251	AmaTu_RefChr12g195880	-0.269793	-3.52252	0.051465	0.663711	Ribosomal protein L13	Large ribosomal subunit protein uL13	GO:0003735|GO:0005840|GO:0006412	1251	0
1252	AmaTu_RefChr11g189900	0.90306	-2.6983	0.051475	0.663711	KH-domain	ATP-dependent RNA helicase PRP5/DDX46/KHDC4, KH domain	-	1252	0
1253	AmaTu_RefChr09g150320	0.33472	2.90819	0.0515265	0.663711	Transcription initiation factor TFIID subunit A	Transcription initiation factor TFIID subunit 12 domain	GO:0005669|GO:0006352	1253	0
1254	AmaTu_RefChr01g007570	-3.21329	-2.61383	0.0515745	0.663711	Ribosomal silencing factor during starvation	-	-	1254.5	0
1255	AmaTu_RefChr05g085020	-3.21329	-2.61383	0.0515745	0.663711				1254.5	0
1256	AmaTu_RefChr01g008390	-3.21329	2.55778	0.0516266	0.663711	Glutathione S-transferase, N-terminal domain	Glutathione S-transferase, N-terminal	-	1257	0
1257	AmaTu_RefChr03g061740	-3.21329	2.55778	0.0516266	0.663711				1257	0
1258	AmaTu_RefChr12g194750	-3.21329	2.55778	0.0516266	0.663711	Caleosin related protein	Caleosin-related	-	1257	0
1259	AmaTu_RefChr03g053760	-3.21329	-2.53445	0.0516515	0.663711	Exonuclease	Ribonuclease H-like domain	-	1259.5	0
1260	AmaTu_RefChr05g099740	-3.21329	-2.53445	0.0516515	0.663711	LIM-domain binding protein	LIM-domain binding protein/SEUSS	-	1259.5	0
1261	AmaTu_RefChr12g195860	-0.101319	-3.14658	0.0517204	0.663711	Endomembrane protein 70	Nonaspanin (TM9SF)	GO:0016020	1261	0
1262	AmaTu_RefChr01g006580	-3.21329	2.6864	0.0517631	0.663711	Pathogenesis-related protein Bet v 1 family	Bet v I/Major latex protein	GO:0006952	1265	0
1263	AmaTu_RefChr03g058400	-3.21329	2.6864	0.0517631	0.663711				1265	0
1264	AmaTu_RefChr04g079800	-3.21329	2.6864	0.0517631	0.663711	SWIM zinc finger	Zinc finger, SWIM-type	GO:0008270	1265	0
1265	AmaTu_RefChr05g090390	-3.21329	2.6864	0.0517631	0.663711				1265	0
1266	AmaTu_RefChr05g097660	-3.21329	2.6864	0.0517631	0.663711	Protein phosphatase 2C	PPM-type phosphatase-like domain	-	1265	0
1267	AmaTu_RefChr09g156180	-3.21329	2.6864	0.0517631	0.663711	Cytochrome P450	Cytochrome P450	GO:0004497|GO:0005506|GO:0016705|GO:0020037	1265	0
1268	AmaTu_RefChr13g211660	-3.21329	2.6864	0.0517631	0.663711	Major intrinsic protein	Major intrinsic protein	GO:0015267|GO:0016020|GO:0055085	1265	0
1269	AmaTu_RefChr12g191330	-3.21329	-2.60342	0.0518974	0.663711	NADP oxidoreductase coenzyme F420-dependent	Pyrroline-5-carboxylate reductase, catalytic, N-terminal	-	1269	0
1270	AmaTu_RefChr02g031440	-3.21329	2.53383	0.0519518	0.663711	ABC-2 type transporter	ABC-2 type transporter, transmembrane domain	GO:0016020|GO:0140359	1271.5	0
1271	AmaTu_RefChr04g079520	-3.21329	2.53383	0.0519518	0.663711	Thiamine pyrophosphate enzyme, C-terminal TPP binding domain	Thiamine pyrophosphate enzyme, TPP-binding	GO:0003824|GO:0030976	1271.5	0
1272	AmaTu_RefChr14g220500	-3.21329	2.53383	0.0519518	0.663711	Glycosyl transferase family 8	Glycosyl transferase, family 8	GO:0016757	1271.5	0
1273	AmaTu_RefChr14g223200	-3.21329	2.53383	0.0519518	0.663711	Mitochondrial carrier protein	Mitochondrial carrier protein, transmembrane region	-	1271.5	0
1274	AmaTu_RefChr06g117730	2.31031	-1.98134	0.051962	0.663711	EH domain	EH domain	GO:0005515	1274	0
1275	AmaTu_RefChr03g052230	-3.21329	2.52965	0.0520009	0.663711	Patatin-like phospholipase	Patatin-like phospholipase domain	GO:0006629	1277	0
1276	AmaTu_RefChr06g104660	-3.21329	2.52965	0.0520009	0.663711	STI1/HOP, DP domain	STI1/HOP, DP domain	-	1277	0
1277	AmaTu_RefChr08g144770	-3.21329	2.52965	0.0520009	0.663711	Enoyl-(Acyl carrier protein) reductase	Short-chain dehydrogenase/reductase SDR	-	1277	0
1278	AmaTu_RefChr14g222620	-3.21329	2.52965	0.0520009	0.663711	S-adenosylmethionine-dependent methyltransferase	S-adenosylmethionine-dependent methyltransferase	GO:0008168	1277	0
1279	AmaTu_RefChr15g233030	-3.21329	2.52965	0.0520009	0.663711	Metallopeptidase family M24	Peptidase M24	-	1277	0
1280	AmaTu_RefChr01g021070	1.67165	2.40837	0.0521449	0.663711	RRP12-like, N-terminal HEAT repeats	RRP12, N-terminal HEAT domain	-	1280	0
1281	AmaTu_RefChr06g114390	0.486162	-2.75293	0.0521464	0.663711	Serpin (serine protease inhibitor)	Serpin domain	-	1281	0
1282	AmaTu_RefChr12g199760	1.03539	-2.35536	0.0521821	0.663711	RNA recognition motif	RNA recognition motif domain	GO:0003723	1282	0
1283	AmaTu_RefChr08g143320	2.61612	-1.83552	0.0522567	0.663711	Protein kinase domain	Protein kinase domain	GO:0004672|GO:0005524|GO:0006468	1283	0
1284	AmaTu_RefChr01g018680	1.96985	2.04644	0.0522752	0.663711	BTB/POZ domain	BTB/POZ domain	GO:0005515	1284	0
1285	AmaTu_RefChr02g027810	-3.21329	-2.48499	0.052318	0.663711	Protein of unknown function, DUF604	Protein of unknown function DUF604	-	1286	0
1286	AmaTu_RefChr03g058970	-3.21329	-2.48499	0.052318	0.663711	BTB/POZ Ankyrin-like repeat	At3g05675-like, ankyrin-like domain	-	1286	0
1287	AmaTu_RefChr11g187150	-3.21329	-2.48499	0.052318	0.663711				1286	0
1288	AmaTu_RefChr09g154510	2.22684	-2.05005	0.0524485	0.66485	Alba	DNA/RNA-binding protein Alba-like	GO:0003676	1288	0
1289	AmaTu_RefChr01g004590	-0.12722	-3.06561	0.0525167	0.665198	Wound-induced protein WI12	Wound-induced protein Wun1-like	-	1289	0
1290	AmaTu_RefChr09g164200	-3.21329	-2.53228	0.0526888	0.66686	Strictosidine synthase	Strictosidine synthase, conserved region	-	1290	0
1291	AmaTu_RefChr04g069880	3.75696	-1.65795	0.0530893	0.671409	Small nuclear RNA activating complex (SNAPc), subunit 1	snRNA-activating protein complex subunit 1	-	1291	0
1292	AmaTu_RefChr08g145580	0.179662	2.78056	0.053195	0.672225	RNA recognition motif	RNA recognition motif domain	GO:0003723	1292	0
1293	AmaTu_RefChr10g176860	-3.21329	-2.48534	0.0532686	0.672635	Glycosyl hydrolases family 28	Glycoside hydrolase, family 28	GO:0004650|GO:0005975	1293	0
1294	AmaTu_RefChr09g159310	-0.20229	-3.11957	0.0534026	0.673797				1294	0
1295	AmaTu_RefChr07g132230	1.98791	-2.09593	0.0537809	0.673797	HCO3- transporter integral membrane domain	Bicarbonate transporter-like, transmembrane domain	GO:0006820|GO:0016020	1295	0
1296	AmaTu_RefChr02g030370	-3.21329	-2.55208	0.0537902	0.673797	Ribosomal Proteins L2, C-terminal domain	Large ribosomal subunit protein uL2, C-terminal	GO:0003735|GO:0005840|GO:0006412	1296.5	0
1297	AmaTu_RefChr03g062700	-3.21329	-2.55208	0.0537902	0.673797	Zinc finger, C3HC4 type (RING finger)	-	-	1296.5	0
1298	AmaTu_RefChr15g238740	2.79936	-1.83061	0.0538385	0.673797	NB-ARC domain	NB-ARC	GO:0043531	1298	0
1299	AmaTu_RefChr14g219340	-3.21329	-2.4963	0.0538387	0.673797	Aminotransferase class-III	Aminotransferase class-III	GO:0008483|GO:0030170	1299	0
1300	AmaTu_RefChr16g243850	1.79963	2.10406	0.0539522	0.673797	Topoisomerase 6 subunit A/Spo11, Toprim domain	Topoisomerase 6 subunit A/Spo11, TOPRIM domain	-	1300	0
1301	AmaTu_RefChr13g213360	0.4402	-2.9425	0.0539917	0.673797	Nudix hydrolase domain	Pre-nudix hydrolase domain	-	1301	0
1302	AmaTu_RefChr08g147250	-3.21329	-2.50938	0.0540269	0.673797	short chain dehydrogenase	Short-chain dehydrogenase/reductase SDR	-	1302.5	0
1303	AmaTu_RefChr13g206000	-3.21329	-2.50938	0.0540269	0.673797	Acetyl co-enzyme A carboxylase carboxyltransferase-like	Acetyl-CoA carboxylase, alpha subunit	GO:0003989|GO:0006633|GO:0009317|GO:0016743	1302.5	0
1304	AmaTu_RefChr13g203680	-3.21329	-2.4736	0.0540914	0.673797	Protein phosphatase 2C	PPM-type phosphatase-like domain	-	1304	0
1305	AmaTu_RefChr03g057740	-3.21329	-2.41033	0.0541145	0.673797	Cellulase (glycosyl hydrolase family 5)	Glycoside hydrolase, family 5	GO:0000272|GO:0004553	1305.5	0
1306	AmaTu_RefChr09g158720	-3.21329	-2.41033	0.0541145	0.673797	Beta-galactosidase, first all-beta domain	Beta-galactosidase 1-like , first all-beta domain	-	1305.5	0
1307	AmaTu_RefChr02g045090	-3.21329	-2.8545	0.0541708	0.673797	HCO3- transporter integral membrane domain	Bicarbonate transporter-like, transmembrane domain	GO:0006820|GO:0016020	1309.5	0
1308	AmaTu_RefChr03g051680	-3.21329	-2.8545	0.0541708	0.673797	Protein tyrosine and serine/threonine kinase	Serine-threonine/tyrosine-protein kinase, catalytic domain	GO:0004672|GO:0006468	1309.5	0
1309	AmaTu_RefChr05g098110	-3.21329	-2.8545	0.0541708	0.673797	Leucine-rich repeat region	Disease resistance R13L4/SHOC-2-like, LRR domain	-	1309.5	0
1310	AmaTu_RefChr06g110000	-3.21329	-2.8545	0.0541708	0.673797	At1g61320/AtMIF1, LRR domain	At1g61320/AtMIF1, LRR domain	-	1309.5	0
1311	AmaTu_RefChr08g134880	-3.21329	-2.8545	0.0541708	0.673797	Terpene synthase family, metal binding domain	Terpene synthase, metal-binding domain	GO:0000287|GO:0010333|GO:0016829	1309.5	0
1312	AmaTu_RefChr15g230430	-3.21329	-2.8545	0.0541708	0.673797	hAT-like transposase, RNase-H fold	hAT-like transposase, RNase-H fold	GO:0003677	1309.5	0
1313	AmaTu_RefChr08g133190	-3.21329	-2.57775	0.0543098	0.673797	Ubiquitin binding region	HUWE1/REV1, ubiquitin-binding motif	-	1314.5	0
1314	AmaTu_RefChr08g141100	-3.21329	-2.57775	0.0543098	0.673797	Pectinesterase	Pectinesterase, catalytic	GO:0030599|GO:0042545	1314.5	0
1315	AmaTu_RefChr14g220570	-3.21329	-2.57775	0.0543098	0.673797	Ankyrin repeats (3 copies)	Ankyrin repeat	GO:0005515	1314.5	0
1316	AmaTu_RefChr15g238020	-3.21329	-2.57775	0.0543098	0.673797	Alcohol dehydrogenase GroES-like domain	Alcohol dehydrogenase-like, N-terminal	-	1314.5	0
1317	AmaTu_RefChr01g009150	-0.489524	3.55875	0.0544666	0.674989	Cyclin, N-terminal domain	Cyclin, N-terminal	-	1317	0
1318	AmaTu_RefChr09g155940	1.75454	-2.13784	0.0545097	0.674989	Ferredoxin thioredoxin reductase catalytic beta chain	Ferredoxin thioredoxin reductase catalytic beta subunit	GO:0016730	1318	0
1319	AmaTu_RefChr06g114500	2.47042	1.85412	0.0545712	0.674989				1319	0
1320	AmaTu_RefChr05g089640	0.563775	-2.81125	0.0546317	0.674989	Helicase conserved C-terminal domain	Helicase, C-terminal domain-like	-	1320	0
1321	AmaTu_RefChr10g176510	-3.21329	-2.47831	0.0546478	0.674989	GATA zinc finger	Zinc finger, GATA-type	GO:0006355|GO:0043565	1321	0
1322	AmaTu_RefChr03g059670	-3.21329	-2.54547	0.0546953	0.674989				1322.5	0
1323	AmaTu_RefChr12g192480	-3.21329	-2.54547	0.0546953	0.674989	VIN3-like, C-terminal domain	VIN3-like, C-terminal domain	-	1322.5	0
1324	AmaTu_RefChr08g139130	2.73872	1.9591	0.0550512	0.676099	Vacuolar protein sorting-associated protein 62	Vacuolar protein sorting-associated protein 62	-	1324	0
1325	AmaTu_RefChr06g103890	-3.21329	-2.56043	0.0550633	0.676099	RNA recognition motif	RNA recognition motif domain	GO:0003723	1325	0
1326	AmaTu_RefChr13g215410	-3.21329	-2.45974	0.0550732	0.676099	SnoaL-like domain	SnoaL-like domain	-	1326	0
1327	AmaTu_RefChr06g104160	1.77965	2.05015	0.0551642	0.676099	FAD binding domain	FAD linked oxidase, N-terminal	GO:0050660	1327	0
1328	AmaTu_RefChr16g241060	-0.144512	-3.03102	0.0551939	0.676099	Protein kinase domain	Protein kinase domain	GO:0004672|GO:0005524|GO:0006468	1328	0
1329	AmaTu_RefChr02g036070	-3.21329	-2.42954	0.0552254	0.676099	GDSL-like Lipase/Acylhydrolase	GDSL lipase/esterase	GO:0016788	1329	0
1330	AmaTu_RefChr02g028900	-3.21329	-2.44369	0.0552305	0.676099	Cyclophilin type peptidyl-prolyl cis-trans isomerase/CLD	Cyclophilin-type peptidyl-prolyl cis-trans isomerase domain	GO:0000413|GO:0003755	1331.5	0
1331	AmaTu_RefChr05g096950	-3.21329	-2.44369	0.0552305	0.676099	EF-hand domain pair	EF-hand domain	GO:0005509	1331.5	0
1332	AmaTu_RefChr06g115310	-3.21329	-2.44369	0.0552305	0.676099	Organic solute transporter Ostalpha	Organic solute transporter subunit alpha/Transmembrane protein 184	-	1331.5	0
1333	AmaTu_RefChr07g129720	-3.21329	-2.44369	0.0552305	0.676099	Ribosomal protein S19	Small ribosomal subunit protein uS19	GO:0003735|GO:0005840|GO:0006412	1331.5	0
1334	AmaTu_RefChr03g063280	3.64176	1.67295	0.0552408	0.676099	Mlo family	Mlo-related protein	GO:0006952|GO:0016020	1334	0
1335	AmaTu_RefChr14g222530	0.484076	-2.65185	0.0552979	0.676291	Elongation factor Tu domain 2	Translation elongation factor EFTu-like, domain 2	GO:0005525	1335	0
1336	AmaTu_RefChr02g049230	4.09191	-1.60186	0.0553982	0.677011	Trypsin and protease inhibitor	Proteinase inhibitor I3, Kunitz legume	GO:0004866	1336	0
1337	AmaTu_RefChr05g088860	1.31853	-2.19392	0.0555214	0.677088	Pyridine nucleotide-disulphide oxidoreductase	FAD/NAD(P)-binding domain	GO:0016491	1337	0
1338	AmaTu_RefChr02g027940	4.00598	-1.59505	0.055535	0.677088				1338	0
1339	AmaTu_RefChr08g133110	-3.21329	-2.79167	0.0555827	0.677088	CAF1 family ribonuclease	Ribonuclease CAF1	-	1339.5	0
1340	AmaTu_RefChr13g201820	-3.21329	-2.79167	0.0555827	0.677088	Domain of unknown function (DUF7906)	Domain of unknown function DUF7906	-	1339.5	0
1341	AmaTu_RefChr13g204190	-3.21329	-2.42467	0.0556508	0.677088	G-patch domain	G-patch domain	GO:0003676	1341	0
1342	AmaTu_RefChr01g017910	-3.21329	-2.40576	0.0556948	0.677088	PPR repeat family	Pentatricopeptide repeat	-	1342.5	0
1343	AmaTu_RefChr15g239260	-3.21329	-2.40576	0.0556948	0.677088	C-terminus of histone H2A	Histone H2A, C-terminal domain	-	1342.5	0
1344	AmaTu_RefChr09g162720	0.529822	-2.84025	0.055759	0.677364	Tim10/DDP family zinc finger	Tim10-like	-	1344	0
1345	AmaTu_RefChr02g037780	-0.414539	3.13873	0.0558917	0.677926	Synaptobrevin	v-SNARE, coiled-coil homology domain	-	1345.5	0
1346	AmaTu_RefChr13g214330	-0.414539	3.13873	0.0558917	0.677926	Ras family	Small GTPase	GO:0003924|GO:0005525	1345.5	0
1347	AmaTu_RefChr04g071900	-3.21329	-2.39086	0.0559714	0.677926				1347.5	0
1348	AmaTu_RefChr05g092220	-3.21329	-2.39086	0.0559714	0.677926	ADP-ribosylation factor family	Small GTPase superfamily, ARF/SAR type	GO:0003924|GO:0005525	1347.5	0
1349	AmaTu_RefChr03g054550	4.60113	-1.4504	0.0560845	0.678793	Patatin-like phospholipase	Patatin-like phospholipase domain	GO:0006629	1349	0
1350	AmaTu_RefChr11g188570	1.59694	-2.06414	0.0561432	0.679	Domain of unknown function (DUF4149)	TMEM205-like	-	1350	0
1351	AmaTu_RefChr07g126340	-3.21329	-2.43681	0.0562949	0.679243	Phospholipid-translocating ATPase N-terminal	P-type ATPase, N-terminal	-	1351	0
1352	AmaTu_RefChr09g155040	-3.21329	-2.52548	0.0563402	0.679243	Hydantoinase/oxoprolinase	Hydantoinase A/oxoprolinase	GO:0016787	1352.5	0
1353	AmaTu_RefChr15g239650	-3.21329	-2.52548	0.0563402	0.679243	CRS1 / YhbY (CRM) domain	RNA-binding, CRM domain	GO:0003723	1352.5	0
1354	AmaTu_RefChr09g152730	0.906363	2.29165	0.0563847	0.679243	Glutaredoxin	Glutaredoxin	-	1354	0
1355	AmaTu_RefChr05g098620	-3.21329	-2.36643	0.0564337	0.679243	RNA recognition motif	RNA recognition motif domain	GO:0003723	1355.5	0
1356	AmaTu_RefChr10g168330	-3.21329	-2.36643	0.0564337	0.679243	SecA preprotein cross-linking domain	SecA, preprotein cross-linking domain	GO:0016020|GO:0017038	1355.5	0
1357	AmaTu_RefChr09g154450	1.17916	2.17662	0.0565508	0.679243	Inositol polyphosphate kinase	Inositol polyphosphate kinase	GO:0016301|GO:0032958	1357	0
1358	AmaTu_RefChr03g050350	-0.399385	3.16904	0.0566135	0.679243	Senescence domain	Senescence/spartin-associated, C-terminal	-	1358	0
1359	AmaTu_RefChr11g184690	0.457831	-2.69627	0.0566725	0.679243	Tim10/DDP family zinc finger	Tim10-like	-	1359	0
1360	AmaTu_RefChr04g083900	-3.21329	-2.33899	0.0567012	0.679243	PCI domain	Proteasome component (PCI) domain	-	1360	0
1361	AmaTu_RefChr03g063810	-3.21329	-2.34674	0.0567039	0.679243	MatE	Multi antimicrobial extrusion protein	GO:0015297|GO:0016020|GO:0042910|GO:0055085	1361	0
1362	AmaTu_RefChr03g064580	-3.21329	2.72823	0.0567151	0.679243	BRCA1 C Terminus (BRCT) domain	BRCT domain	-	1362.5	0
1363	AmaTu_RefChr11g180670	-3.21329	2.72823	0.0567151	0.679243	Putative methyltransferase	tRNA (guanine-N-7) methyltransferase, Trmb type	GO:0006400|GO:0008176	1362.5	0
1364	AmaTu_RefChr08g133220	2.9254	2.07575	0.0567737	0.679243	RHO protein GDP dissociation inhibitor	Rho protein GDP-dissociation inhibitor	GO:0005094|GO:0005515|GO:0005737|GO:0007266	1364	0
1365	AmaTu_RefChr16g245660	2.84939	1.88201	0.0567873	0.679243	Cytochrome P450	Cytochrome P450	GO:0004497|GO:0005506|GO:0016705|GO:0020037	1365	0
1366	AmaTu_RefChr09g156770	4.32505	-1.65168	0.0568706	0.679399	Protein tyrosine and serine/threonine kinase	Serine-threonine/tyrosine-protein kinase, catalytic domain	GO:0004672|GO:0006468	1366	0
1367	AmaTu_RefChr04g071280	-3.21329	-2.32638	0.0570216	0.679399	HEAT repeat	HEAT repeat	GO:0005515	1367	0
1368	AmaTu_RefChr10g169010	-3.21329	-2.48065	0.0570615	0.679399				1368	0
1369	AmaTu_RefChr09g154920	0.103422	2.99789	0.0570666	0.679399	NPH3 family	NPH3 domain	-	1369	0
1370	AmaTu_RefChr08g146680	4.10425	-1.54975	0.0571526	0.679399				1370	0
1371	AmaTu_RefChr11g181690	0.104068	2.86978	0.0571997	0.679399	FBD-associated F-box protein At5g56370, LRR repeats	F-box/LRR-repeat protein 15/At3g58940/PEG3-like, LRR domain	-	1371	0
1372	AmaTu_RefChr10g175890	0.129442	2.92053	0.0572673	0.679399	Protein of unknown function (DUF1645)	Protein of unknown function DUF1645, plant	-	1372	0
1373	AmaTu_RefChr01g003880	-3.21329	2.68538	0.0573196	0.679399	Protein kinase domain	Protein kinase domain	GO:0004672|GO:0005524|GO:0006468	1374.5	0
1374	AmaTu_RefChr10g166770	-3.21329	2.68538	0.0573196	0.679399	Acyl-CoA oxidase, C-alpha1 domain	Acyl-CoA oxidase, C-alpha1 domain	-	1374.5	0
1375	AmaTu_RefChr10g172250	-3.21329	2.68538	0.0573196	0.679399	UBA/TS-N domain	Ubiquitin-associated domain	-	1374.5	0
1376	AmaTu_RefChr12g199890	-3.21329	2.68538	0.0573196	0.679399	Microtubule-associated protein CRIPT	PDZ-binding protein, CRIPT	-	1374.5	0
1377	AmaTu_RefChr03g067560	1.22744	-2.62442	0.057342	0.679399	Poor homologous synapsis protein PH domain	Poor homologous synapsis 1, PH domain	-	1377	0
1378	AmaTu_RefChr06g111830	-3.21329	2.67785	0.0574118	0.679399	Purine nucleobase transmembrane transport	-	-	1378.5	0
1379	AmaTu_RefChr11g189520	-3.21329	2.67785	0.0574118	0.679399	Sulfate permease family	SLC26A/SulP transporter domain	GO:0016020	1378.5	0
1380	AmaTu_RefChr08g147760	-0.470839	3.59612	0.0574246	0.679399	TLC domain	TRAM/LAG1/CLN8 homology domain	GO:0016020	1380	0
1381	AmaTu_RefChr03g061400	-0.295258	-3.47159	0.0575965	0.68094	No apical meristem (NAM) protein	NAC domain	GO:0003677|GO:0006355	1381	0
1382	AmaTu_RefChr05g095820	-0.0273966	-3.26525	0.0578396	0.682026	Leucine Rich Repeat	Leucine-rich repeat	GO:0005515	1382	0
1383	AmaTu_RefChr01g014750	2.52211	-1.87145	0.0579164	0.682026	PUA-like domain	ATP-sulfurylase PUA-like domain	-	1383	0
1384	AmaTu_RefChr14g221850	2.47707	-2.05569	0.0580408	0.682026	Sulfate permease family	SLC26A/SulP transporter domain	GO:0016020	1384	0
1385	AmaTu_RefChr02g046670	1.70464	2.16744	0.058059	0.682026	Myb-like DNA-binding domain	SANT/Myb domain	-	1385	0
1386	AmaTu_RefChr09g152770	-3.21329	-2.3588	0.058119	0.682026	PQ loop repeat	PQ-loop repeat	-	1386	0
1387	AmaTu_RefChr02g034390	0.528422	2.67797	0.0581713	0.682026	At1g61320/AtMIF1, LRR domain	At1g61320/AtMIF1, LRR domain	-	1387	0
1388	AmaTu_RefChr03g055370	-0.35343	3.26095	0.0582981	0.682026	Nucleotide-sugar transporter	Nucleotide-sugar transporter	GO:0000139|GO:0015165|GO:0016020|GO:0090481	1388	0
1389	AmaTu_RefChr01g021820	1.16163	-2.53982	0.0584279	0.682026	short chain dehydrogenase	Short-chain dehydrogenase/reductase SDR	-	1389	0
1390	AmaTu_RefChr08g139850	1.83172	-2.29792	0.0584513	0.682026				1390	0
1391	AmaTu_RefChr16g246410	-3.21329	-2.60103	0.0585578	0.682026	UTP25, NTP hydrolase-like domain	UTP25, NTP hydrolase-like domain	-	1391	0
1392	AmaTu_RefChr13g203890	1.13504	2.41726	0.0585783	0.682026	TamB, inner membrane protein subunit of TAM complex	Translocation and assembly module TamB, C-terminal domain	GO:0005886|GO:0009306	1392	0
1393	AmaTu_RefChr08g146800	-3.21329	2.73187	0.0586099	0.682026	PAN-like domain	PAN/Apple domain	-	1393.5	0
1394	AmaTu_RefChr12g196120	-3.21329	2.73187	0.0586099	0.682026	SRP40, C-terminal domain	Srp40, C-terminal	-	1393.5	0
1395	AmaTu_RefChr16g248420	-3.21329	2.72458	0.0586673	0.682026	TUP1-like enhancer of split	Protein HIRA-like, C-terminal	GO:0006338|GO:0006355	1395	0
1396	AmaTu_RefChr04g076690	-0.0540079	-3.21203	0.0586936	0.682026	Xylanase inhibitor N-terminal	Xylanase inhibitor, N-terminal	-	1396	0
1397	AmaTu_RefChr14g225820	-0.188676	-3.68475	0.0589833	0.682026	PX domain	Phox homology	GO:0035091	1397	0
1398	AmaTu_RefChr01g002250	-3.21329	2.71066	0.0590309	0.682026	Lateral organ boundaries (LOB) domain	Lateral organ boundaries, LOB	-	1400	0
1399	AmaTu_RefChr03g063840	-3.21329	2.71066	0.0590309	0.682026	ELMO/CED-12 family	ELMO domain	-	1400	0
1400	AmaTu_RefChr08g143550	-3.21329	2.71066	0.0590309	0.682026	WRKY DNA -binding domain	WRKY domain	GO:0003700|GO:0006355|GO:0043565	1400	0
1401	AmaTu_RefChr08g147660	-3.21329	2.71066	0.0590309	0.682026	Calcium-binding EGF domain	NOTCH1 EGF-like calcium-binding domain	-	1400	0
1402	AmaTu_RefChr14g222280	-3.21329	2.71066	0.0590309	0.682026	GDSL/SGNH-like Acyl-Esterase family found in Pmr5 and Cas1p	Trichome birefringence-like, C-terminal domain	GO:0016740	1400	0
1403	AmaTu_RefChr12g192600	2.7135	-1.86838	0.0591201	0.682026	Sulfate permease family	SLC26A/SulP transporter domain	GO:0016020	1403	0
1404	AmaTu_RefChr14g219670	-0.447786	3.07224	0.0591236	0.682026	Heavy-metal-associated domain	Heavy metal-associated domain, HMA	GO:0046872	1404	0
1405	AmaTu_RefChr04g080300	-3.21329	2.69954	0.0591522	0.682026				1405.5	0
1406	AmaTu_RefChr12g195560	-3.21329	2.69954	0.0591522	0.682026	TMEM192 family	TMEM192 family	-	1405.5	0
1407	AmaTu_RefChr04g077920	-3.21329	-2.61147	0.0592212	0.682026	Transport protein particle (TRAPP) component	Transport protein particle (TRAPP) component	-	1407.5	0
1408	AmaTu_RefChr05g095720	-3.21329	-2.61147	0.0592212	0.682026	Probable lipid transfer	Bifunctional inhibitor/plant lipid transfer protein/seed storage helical domain	-	1407.5	0
1409	AmaTu_RefChr04g079270	1.73418	-2.23644	0.0593612	0.682026	Shikimate kinase	Shikimate kinase/gluconokinase	-	1409	0
1410	AmaTu_RefChr01g017560	-3.21329	-2.31853	0.0593747	0.682026	ASCH domain	ASCH domain	-	1410	0
1411	AmaTu_RefChr04g071800	-3.21329	2.65965	0.0594479	0.682026	Exocyst complex component Sec6	Exocyst complex component EXOC3/Sec6	GO:0000145|GO:0006887	1413	0
1412	AmaTu_RefChr05g099250	-3.21329	2.65965	0.0594479	0.682026	Leucine rich repeat	Leucine-rich repeat	GO:0005515	1413	0
1413	AmaTu_RefChr07g119840	-3.21329	2.65965	0.0594479	0.682026				1413	0
1414	AmaTu_RefChr07g128210	-3.21329	2.65965	0.0594479	0.682026	Beta-lactamase superfamily domain	Metallo-beta-lactamase	-	1413	0
1415	AmaTu_RefChr16g242240	-3.21329	2.65965	0.0594479	0.682026	F-box domain	F-box domain	GO:0005515	1413	0
1416	AmaTu_RefChr03g052240	0.649474	-2.63354	0.0594909	0.682026	Tim44-like domain	Tim44-like domain	-	1416	0
1417	AmaTu_RefChr10g165430	-3.21329	-2.59053	0.0595011	0.682026				1417	0
1418	AmaTu_RefChr13g207490	2.57478	1.74517	0.0595109	0.682026	Homeobox KN domain	KN homeodomain	GO:0003677|GO:0006355	1418	0
1419	AmaTu_RefChr14g221230	-3.21329	2.65582	0.0595116	0.682026	Ribosome inactivating protein	Ribosome-inactivating protein	GO:0017148|GO:0030598	1419	0
1420	AmaTu_RefChr06g103870	-3.21329	2.56188	0.0595513	0.682026	Lecithin retinol acyltransferase	LRAT domain	-	1421.5	0
1421	AmaTu_RefChr11g190360	-3.21329	2.56188	0.0595513	0.682026	CRAL/TRIO domain	CRAL-TRIO lipid binding domain	-	1421.5	0
1422	AmaTu_RefChr15g237000	-3.21329	2.56188	0.0595513	0.682026	Protein kinase domain	Protein kinase domain	GO:0004672|GO:0005524|GO:0006468	1421.5	0
1423	AmaTu_RefChr15g238900	-3.21329	2.56188	0.0595513	0.682026	Protein of unknown function, DUF538	Protein of unknown function DUF538	-	1421.5	0
1424	AmaTu_RefChr09g158780	-3.21329	2.55367	0.0596364	0.682026				1424.5	0
1425	AmaTu_RefChr13g205770	-3.21329	2.55367	0.0596364	0.682026	Plastocyanin-like domain	Phytocyanin domain	GO:0009055	1424.5	0
1426	AmaTu_RefChr07g118760	-0.0982075	-3.32774	0.0596724	0.682026	EH domain	EH domain	GO:0005515	1426	0
1427	AmaTu_RefChr01g007850	2.61016	-2.06839	0.0596794	0.682026	Phosphatidylinositolglycan class N (PIG-N)	GPI ethanolamine phosphate transferase 1, C-terminal	GO:0005789|GO:0006506|GO:0016740	1427	0
1428	AmaTu_RefChr09g153870	-3.21329	-2.30574	0.0597047	0.682026	Atypical Arm repeat	Atypical Arm repeat	-	1428.5	0
1429	AmaTu_RefChr10g176920	-3.21329	-2.30574	0.0597047	0.682026	Kelch motif	Kelch repeat type 1	GO:0005515	1428.5	0
1430	AmaTu_RefChr05g098510	3.3966	-1.63296	0.0597352	0.682026	Photosynthesis affected mutant 68	PAM68-like	-	1430	0
1431	AmaTu_RefChr02g043330	1.15988	2.28244	0.0598022	0.682313	Cold acclimation protein WCOR413	Cold-regulated 413 protein	GO:0016020	1431	0
1432	AmaTu_RefChr03g060930	2.08947	1.83732	0.0599945	0.682983	Core-2/I-Branching enzyme	Glycosyl transferase, family 14	GO:0016020|GO:0016757	1432	0
1433	AmaTu_RefChr03g052460	4.34119	-1.50387	0.0600672	0.682983	VTT domain	VTT domain	-	1433	0
1434	AmaTu_RefChr03g064500	1.17297	-2.50575	0.0601712	0.682983	LITAF-like zinc ribbon domain	LPS-induced tumour necrosis factor alpha factor	-	1434	0
1435	AmaTu_RefChr01g018270	-3.21329	2.50522	0.0602017	0.682983	Guanylate kinase	Guanylate kinase/L-type calcium channel beta subunit	-	1436.5	0
1436	AmaTu_RefChr02g042860	-3.21329	2.50522	0.0602017	0.682983	Ras family	Small GTPase	GO:0003924|GO:0005525	1436.5	0
1437	AmaTu_RefChr03g063130	-3.21329	2.50522	0.0602017	0.682983	Protein root UVB sensitive 6, N-terminal	Protein root UVB sensitive 6, N-terminal	-	1436.5	0
1438	AmaTu_RefChr09g159420	-3.21329	2.50522	0.0602017	0.682983	hAT-like transposase, RNase-H fold	hAT-like transposase, RNase-H fold	GO:0003677	1436.5	0
1439	AmaTu_RefChr13g203820	0.0282558	-3.37656	0.0602094	0.682983	Plant disease resistance protein RPS2-like, leucine-rich repeats	Disease resistance protein At4g27190-like, leucine-rich repeats	-	1439	0
1440	AmaTu_RefChr02g027360	1.86841	-2.13474	0.0602373	0.682983				1440	0
1441	AmaTu_RefChr02g049130	-3.21329	2.6513	0.0605719	0.684642	Costars	Costars domain	-	1442.5	0
1442	AmaTu_RefChr04g078030	-3.21329	2.6513	0.0605719	0.684642	Aminotransferase class-III	Aminotransferase class-III	GO:0008483|GO:0030170	1442.5	0
1443	AmaTu_RefChr04g079960	-3.21329	2.6513	0.0605719	0.684642	Thymidine kinase	Thymidine kinase	GO:0004797|GO:0005524	1442.5	0
1444	AmaTu_RefChr16g251180	-3.21329	2.6513	0.0605719	0.684642				1442.5	0
1445	AmaTu_RefChr02g035490	-3.21329	2.63972	0.0606884	0.684642	Zinc knuckle	Zinc finger, CCHC-type	GO:0003676|GO:0008270	1445	0
1446	AmaTu_RefChr03g059960	0.176553	2.70327	0.0607702	0.684642	Carbohydrate phosphorylase	Glycosyl transferase, family 35	GO:0005975|GO:0008184	1446	0
1447	AmaTu_RefChr03g055660	-0.659503	3.47204	0.0608423	0.684642				1447	0
1448	AmaTu_RefChr03g061270	4.32498	-1.51342	0.0608957	0.684642	EXS family	EXS, C-terminal	GO:0016020	1448	0
1449	AmaTu_RefChr05g096810	-3.21329	-2.56951	0.0608986	0.684642	PHD-finger	Zinc finger, PHD-finger	-	1450.5	0
1450	AmaTu_RefChr07g129370	-3.21329	-2.56951	0.0608986	0.684642	non-haem dioxygenase in morphine synthesis N-terminal	Non-haem dioxygenase, N-terminal domain	-	1450.5	0
1451	AmaTu_RefChr09g154160	-3.21329	-2.56951	0.0608986	0.684642	PsaO transmembrane domain	Photosystem I PsaO	-	1450.5	0
1452	AmaTu_RefChr13g214210	-3.21329	-2.56951	0.0608986	0.684642	Replication factor-A C terminal domain	Replication factor A, C-terminal	-	1450.5	0
1453	AmaTu_RefChr03g059010	0.183655	2.71748	0.0609289	0.684642	Associated with HOX	POX domain	-	1453	0
1454	AmaTu_RefChr03g061320	1.25924	-2.25022	0.0612484	0.685881				1454	0
1455	AmaTu_RefChr01g022190	-3.21329	-2.49664	0.0612912	0.685881	Importin-beta N-terminal domain	Importin-beta, N-terminal domain	GO:0006886|GO:0031267	1457	0
1456	AmaTu_RefChr05g095850	-3.21329	-2.49664	0.0612912	0.685881	No apical meristem (NAM) protein	NAC domain	GO:0003677|GO:0006355	1457	0
1457	AmaTu_RefChr07g126770	-3.21329	-2.49664	0.0612912	0.685881	Sedlin, N-terminal conserved region	Trafficking protein particle complex subunit 2	GO:0006888	1457	0
1458	AmaTu_RefChr10g173500	-3.21329	-2.49664	0.0612912	0.685881	RNA pseudouridylate synthase	Pseudouridine synthase, RsuA/RluA-like	GO:0001522|GO:0003723|GO:0009451|GO:0009982	1457	0
1459	AmaTu_RefChr11g180960	-3.21329	-2.49664	0.0612912	0.685881	Beta-L-arabinofuranosidase, GH127 middle domain	Non-reducing end beta-L-arabinofuranosidase-like, GH127 middle domain	-	1457	0
1460	AmaTu_RefChr03g053590	-3.21329	-2.54322	0.0613798	0.685974	Cytochrome P450	Cytochrome P450	GO:0004497|GO:0005506|GO:0016705|GO:0020037	1460	0
1461	AmaTu_RefChr03g058420	-3.21329	2.57076	0.0614255	0.685974				1461.5	0
1462	AmaTu_RefChr09g160580	-3.21329	2.57076	0.0614255	0.685974	GTP cyclohydrolase II	GTP cyclohydrolase II	-	1461.5	0
1463	AmaTu_RefChr04g084010	-0.137914	-3.04422	0.0614781	0.686092	Peroxidase	Haem peroxidase	GO:0004601|GO:0006979|GO:0020037	1463	0
1464	AmaTu_RefChr12g190800	1.19602	-2.30996	0.0616856	0.687359	Fatty acid desaturase	Fatty acid desaturase domain	GO:0006629	1464	0
1465	AmaTu_RefChr05g089570	0.547606	2.71634	0.0618157	0.687359	Casparian strip membrane protein domain	Casparian strip membrane protein domain	-	1465	0
1466	AmaTu_RefChr06g113420	-0.209012	-3.10613	0.0619262	0.687359	DSP-PTPase phosphatase fused to NAD+ Kinase	DSP-PTPase phosphatase fused to NAD+ Kinase	-	1466	0
1467	AmaTu_RefChr02g036180	-3.21329	-2.46247	0.0619744	0.687359	Ankyrin repeats (many copies)	Ankyrin repeat	GO:0005515	1467	0
1468	AmaTu_RefChr06g112750	0.332473	2.63276	0.0620033	0.687359	VQ motif	VQ	-	1468	0
1469	AmaTu_RefChr14g222200	-0.161167	-3.20182	0.0622358	0.687359	Gibberellin regulated protein	Gibberellin regulated protein	-	1469	0
1470	AmaTu_RefChr12g191090	-0.152398	-3.04442	0.0622569	0.687359	Berberine and berberine like	Berberine/berberine-like	GO:0016491|GO:0050660	1470	0
1471	AmaTu_RefChr06g110840	-3.21329	2.46655	0.0624148	0.687359	Neurobeachin alpha solenoid region	Neurobeachin, alpha-solenoid region	-	1471.5	0
1472	AmaTu_RefChr07g122970	-3.21329	2.46655	0.0624148	0.687359	Protein kinase domain	Protein kinase domain	GO:0004672|GO:0005524|GO:0006468	1471.5	0
1473	AmaTu_RefChr01g019790	-3.21329	2.46217	0.0624811	0.687359	RNA recognition motif	RNA recognition motif domain	GO:0003723	1476	0
1474	AmaTu_RefChr02g032530	-3.21329	2.46217	0.0624811	0.687359	Translocon-associated protein (TRAP), alpha subunit	Translocon-associated protein (TRAP), alpha subunit	GO:0005789	1476	0
1475	AmaTu_RefChr03g057770	-3.21329	2.46217	0.0624811	0.687359	SAM dependent carboxyl methyltransferase	SAM dependent carboxyl methyltransferase	GO:0008168	1476	0
1476	AmaTu_RefChr05g088760	-3.21329	2.46217	0.0624811	0.687359	Hydroxyethylthiazole kinase family	Hydroxyethylthiazole kinase	GO:0000287|GO:0004417|GO:0005524|GO:0009228	1476	0
1477	AmaTu_RefChr13g206710	-3.21329	2.46217	0.0624811	0.687359	Protein tyrosine and serine/threonine kinase	Serine-threonine/tyrosine-protein kinase, catalytic domain	GO:0004672|GO:0006468	1476	0
1478	AmaTu_RefChr15g238630	-3.21329	2.46217	0.0624811	0.687359	Peroxidase	Haem peroxidase	GO:0004601|GO:0006979|GO:0020037	1476	0
1479	AmaTu_RefChr16g245040	-3.21329	2.46217	0.0624811	0.687359	RNA recognition motif	RNA recognition motif domain	GO:0003723	1476	0
1480	AmaTu_RefChr06g104170	3.49141	1.57171	0.0624862	0.687359	IQ calmodulin-binding motif	IQ motif, EF-hand binding site	GO:0005515	1480	0
1481	AmaTu_RefChr11g180420	0.173533	2.88487	0.0626156	0.687359	Clp protease	Clp protease proteolytic subunit /Translocation-enhancing protein TepA	-	1481	0
1482	AmaTu_RefChr09g155110	-0.233901	-3.05635	0.0627409	0.687359	Lipase (class 3)	Fungal lipase-type domain	GO:0006629	1482	0
1483	AmaTu_RefChr15g230200	0.136375	2.69398	0.0627928	0.687359	Thioredoxin	Thioredoxin domain	-	1483	0
1484	AmaTu_RefChr06g113360	-3.21329	-2.4485	0.0627928	0.687359	PPR repeat family	Pentatricopeptide repeat	-	1484.5	0
1485	AmaTu_RefChr09g163620	-3.21329	-2.4485	0.0627928	0.687359				1484.5	0
1486	AmaTu_RefChr01g021670	-3.21329	2.43656	0.0629049	0.687359	Fis1 N-terminal tetratricopeptide repeat	Fis1, N-terminal tetratricopeptide repeat	-	1487.5	0
1487	AmaTu_RefChr02g030700	-3.21329	2.43656	0.0629049	0.687359	CAF1 family ribonuclease	Ribonuclease CAF1	-	1487.5	0
1488	AmaTu_RefChr04g070550	-3.21329	2.43656	0.0629049	0.687359	WD domain, G-beta repeat	WD40 repeat	GO:0005515	1487.5	0
1489	AmaTu_RefChr06g103880	-3.21329	2.43656	0.0629049	0.687359	Fucose pyrophosphorylase domain	GDP-fucose pyrophosphorylase domain	GO:0016772	1487.5	0
1490	AmaTu_RefChr05g086130	-3.21329	-2.44093	0.0630151	0.687359	Nucleolar protein 10-like, second domain	Nucleolar protein 10-like, second domain	-	1491	0
1491	AmaTu_RefChr06g104800	-3.21329	-2.44093	0.0630151	0.687359	Endomembrane protein 70	Nonaspanin (TM9SF)	GO:0016020	1491	0
1492	AmaTu_RefChr12g191930	-3.21329	-2.44093	0.0630151	0.687359	Domain of unknown function (DUF6598)	Domain of unknown function DUF6598	-	1491	0
1493	AmaTu_RefChr02g046760	-0.107758	-3.10453	0.0631633	0.687359	Rx N-terminal domain	Disease resistance, N-terminal	-	1493	0
1494	AmaTu_RefChr09g148730	3.04632	-2.03949	0.0633314	0.687359	Protease inhibitor/seed storage/LTP family	Bifunctional inhibitor/plant lipid transfer protein/seed storage helical domain	-	1494	0
1495	AmaTu_RefChr02g047740	-3.21329	-2.42503	0.0633392	0.687359	Zinc finger, C3HC4 type (RING finger)	-	-	1496	0
1496	AmaTu_RefChr04g070910	-3.21329	-2.42503	0.0633392	0.687359	Zn-finger in Ran binding protein and others	Zinc finger, RanBP2-type	-	1496	0
1497	AmaTu_RefChr08g145670	-3.21329	-2.42503	0.0633392	0.687359				1496	0
1498	AmaTu_RefChr03g055710	-3.21329	-2.58835	0.063358	0.687359	Xylanase inhibitor C-terminal	Xylanase inhibitor, C-terminal	-	1500.5	0
1499	AmaTu_RefChr03g056220	-3.21329	-2.58835	0.063358	0.687359				1500.5	0
1500	AmaTu_RefChr04g082860	-3.21329	-2.58835	0.063358	0.687359	TPR/MLP1/MLP2-like protein	Nucleoprotein, TPR/MLP1-2 domain	GO:0006606	1500.5	0
1501	AmaTu_RefChr08g141360	-3.21329	-2.58835	0.063358	0.687359	Histidine phosphatase superfamily (branch 1)	Histidine phosphatase superfamily, clade-1	-	1500.5	0
1502	AmaTu_RefChr09g160140	-3.21329	-2.58835	0.063358	0.687359	CCT motif	CCT domain	GO:0005515	1500.5	0
1503	AmaTu_RefChr12g200470	-3.21329	-2.58835	0.063358	0.687359	Aspartic acid proteinase inhibitor	Cystatin domain	GO:0004869	1500.5	0
1504	AmaTu_RefChr02g030400	-0.212687	-3.09878	0.0633758	0.687359	PRPF40A-like, FF domain	-	-	1504	0
1505	AmaTu_RefChr11g180540	-0.366411	3.23499	0.0633774	0.687359	C-terminus of AA_permease	Cationic amino acid transporter, C-terminal	-	1505	0
1506	AmaTu_RefChr11g190190	5.21949	1.4675	0.0634019	0.687359	G-patch domain	G-patch domain	GO:0003676	1506	0
1507	AmaTu_RefChr15g233040	1.34185	-2.06083	0.0636662	0.688635	Lipoxygenase	Lipoxygenase, C-terminal	GO:0016702|GO:0046872	1507	0
1508	AmaTu_RefChr01g001590	-3.21329	-2.4054	0.0636898	0.688635	ABA DEFICIENT 4-like	ABA DEFICIENT 4-like	-	1509	0
1509	AmaTu_RefChr01g020400	-3.21329	-2.4054	0.0636898	0.688635	Seed dormancy control	Transcription factor TGA like domain	GO:0006351|GO:0043565	1509	0
1510	AmaTu_RefChr09g156960	-3.21329	-2.4054	0.0636898	0.688635	Ergosterol biosynthesis ERG4/ERG24 family	Sterol biosynthesis ERG24/DHCR-like	GO:0016020|GO:0016126|GO:0016628	1509	0
1511	AmaTu_RefChr13g216300	0.677383	2.33042	0.0637305	0.688635	Reticulon	Reticulon	-	1511	0
1512	AmaTu_RefChr14g224600	-0.460024	3.04776	0.0638161	0.689104	NFACT protein RNA binding domain	NFACT, RNA-binding domain	-	1512	0
1513	AmaTu_RefChr01g004060	-3.21329	-2.44288	0.064139	0.690308	Protein phosphatase 2C	PPM-type phosphatase-like domain	-	1515	0
1514	AmaTu_RefChr03g060160	-3.21329	-2.44288	0.064139	0.690308	Putative nuclear localisation signal in Ninja/AFP proteins	Ninja/AFP-like, putative nuclear localisation signal	-	1515	0
1515	AmaTu_RefChr08g141280	-3.21329	-2.44288	0.064139	0.690308	Kinesin motor domain	Kinesin motor domain	GO:0003777|GO:0005524|GO:0007018|GO:0008017	1515	0
1516	AmaTu_RefChr11g181230	-3.21329	-2.44288	0.064139	0.690308				1515	0
1517	AmaTu_RefChr13g203670	-3.21329	-2.44288	0.064139	0.690308				1515	0
1518	AmaTu_RefChr06g116310	-3.21329	-2.57116	0.0642068	0.690426	Erg28 like protein	Erg28	GO:0016020	1518	0
1519	AmaTu_RefChr15g232040	0.587505	-2.52423	0.0642346	0.690426	Phosphatidylethanolamine-binding protein	Phosphatidylethanolamine-binding protein	-	1519	0
1520	AmaTu_RefChr09g148760	0.862377	2.32497	0.0644231	0.691597	Protease inhibitor/seed storage/LTP family	Bifunctional inhibitor/plant lipid transfer protein/seed storage helical domain	-	1520	0
1521	AmaTu_RefChr12g199180	8.56986	1.07419	0.0644555	0.691597				1521	0
1522	AmaTu_RefChr12g201660	0.606192	2.53223	0.0644705	0.691597	Guanylate-binding protein, C-terminal domain	Guanylate-binding protein/Atlastin, C-terminal	GO:0003924|GO:0005525	1522	0
1523	AmaTu_RefChr10g165740	0.909043	2.35702	0.0645465	0.691957	Cytochrome P450	Cytochrome P450	GO:0004497|GO:0005506|GO:0016705|GO:0020037	1523	0
1524	AmaTu_RefChr06g101850	0.0630008	2.91705	0.0647601	0.693276	Kiwellin-1	Kiwellin-like	-	1524	0
1525	AmaTu_RefChr02g034890	-3.21329	-2.37113	0.0648819	0.693276	Quinolinate phosphoribosyl transferase, N-terminal domain	Quinolinate phosphoribosyl transferase, N-terminal	GO:0016763	1526.5	0
1526	AmaTu_RefChr03g052530	-3.21329	-2.37113	0.0648819	0.693276	NADH-ubiquinone oxidoreductase B18 subunit (NDUFB7)	NADH dehydrogenase [ubiquinone] 1 beta subcomplex subunit 7, NDUB7	GO:0005739	1526.5	0
1527	AmaTu_RefChr06g117900	-3.21329	-2.37113	0.0648819	0.693276	Uracil phosphoribosyltransferase	Phosphoribosyltransferase domain	-	1526.5	0
1528	AmaTu_RefChr16g250180	-3.21329	-2.37113	0.0648819	0.693276	50S ribosome-binding GTPase	GTP binding domain	GO:0005525	1526.5	0
1529	AmaTu_RefChr04g070820	0.467411	-2.60211	0.065025	0.694351				1529	0
1530	AmaTu_RefChr07g126090	1.75204	2.29513	0.0651553	0.694918	Glutathione S-transferase, N-terminal domain	Glutathione S-transferase, N-terminal	-	1530	0
1531	AmaTu_RefChr05g101140	-3.21329	-2.51669	0.0652274	0.694918	Plant invertase/pectin methylesterase inhibitor	Pectinesterase inhibitor domain	GO:0004857	1531	0
1532	AmaTu_RefChr11g179960	-0.245459	-3.03323	0.0652773	0.694918	Domain of unknown function (DUF7648)	Domain of unknown function DUF7648	-	1532	0
1533	AmaTu_RefChr07g129510	-3.21329	-2.22663	0.0653008	0.694918	Transcription factor LHW bHLH domain	Myc-type, basic helix-loop-helix (bHLH) domain	GO:0046983	1533	0
1534	AmaTu_RefChr01g020460	-0.411706	-3.23869	0.0653224	0.694918	Thaumatin family	Thaumatin family	-	1534	0
1535	AmaTu_RefChr16g248350	2.24003	1.8633	0.0653628	0.694918	F-box domain	F-box domain	GO:0005515	1535	0
1536	AmaTu_RefChr08g134090	3.3227	-1.79376	0.0653854	0.694918				1536	0
1537	AmaTu_RefChr03g058550	-3.21329	-2.34636	0.0654185	0.694918	Mitochondrial carrier protein	Mitochondrial carrier protein, transmembrane region	-	1537	0
1538	AmaTu_RefChr04g083960	0.616604	-2.55325	0.0656405	0.696533	Ras family	Small GTPase	GO:0003924|GO:0005525	1538	0
1539	AmaTu_RefChr06g107780	-0.192129	-2.96496	0.0656559	0.696533	Galacturonosyltransferase domain 1	-	-	1539	0
1540	AmaTu_RefChr16g248230	-0.314034	-3.43404	0.0659017	0.698238	Myb DNA-binding like	Transcription factor TFIIIB component B'', Myb domain	-	1540	0
1541	AmaTu_RefChr10g177870	2.02015	1.8029	0.0659022	0.698238	RNA recognition motif 2	Mei2-like, C-terminal RNA recognition motif	-	1541	0
1542	AmaTu_RefChr04g077570	7.50612	1.19026	0.0660453	0.699301	JmjC domain	JmjC domain	-	1542	0
1543	AmaTu_RefChr07g117970	3.34664	-1.62858	0.0662298	0.699706	D-mannose binding lectin	Bulb-type lectin domain	-	1543	0
1544	AmaTu_RefChr10g174350	0.908769	-2.20493	0.0663108	0.699706	Ribosomal protein S27	Small ribosomal subunit protein eS27	GO:0003735|GO:0005840|GO:0006412	1544	0
1545	AmaTu_RefChr02g029400	-3.21329	-2.14533	0.0663836	0.699706	RPAP1-like, C-terminal	RPAP1, C-terminal	-	1547	0
1546	AmaTu_RefChr03g052630	-3.21329	-2.14533	0.0663836	0.699706	DEAD/DEAH box helicase	DEAD/DEAH-box helicase domain	GO:0003676|GO:0005524	1547	0
1547	AmaTu_RefChr03g053430	-3.21329	-2.14533	0.0663836	0.699706				1547	0
1548	AmaTu_RefChr06g102480	-3.21329	-2.14533	0.0663836	0.699706	Uncharacterized conserved protein (DUF2358)	Protein of unknown function DUF2358	-	1547	0
1549	AmaTu_RefChr10g176120	-3.21329	-2.14533	0.0663836	0.699706	Nuclear protein 96	Nuclear pore complex protein NUP96, C-terminal domain	-	1547	0
1550	AmaTu_RefChr00g252900	-0.576057	3.38569	0.0664438	0.699889	Ribosomal protein S2	Small ribosomal subunit protein uS2	GO:0003735|GO:0005840|GO:0006412	1550	0
1551	AmaTu_RefChr06g115420	-3.21329	-2.3987	0.0665514	0.70057	Glycoside hydrolase 123, catalytic domain	Glycoside hydrolase 123, catalytic domain	-	1551	0
1552	AmaTu_RefChr06g109860	-0.329381	-3.40334	0.0666345	0.700994	Pleckstrin homology domain	-	-	1552	0
1553	AmaTu_RefChr04g074310	-3.21329	-2.30613	0.0667638	0.701449	Cysteine-rich secretory protein family	CAP domain	-	1553.5	0
1554	AmaTu_RefChr10g177620	-3.21329	-2.30613	0.0667638	0.701449	Homeobox associated leucine zipper	Leucine zipper, homeobox-associated	GO:0006355|GO:0043565	1553.5	0
1555	AmaTu_RefChr07g130670	1.69262	-2.18216	0.0670771	0.704288				1555	0
1556	AmaTu_RefChr09g153070	0.877419	-2.45634	0.0672162	0.705294				1556	0
1557	AmaTu_RefChr09g157160	1.28914	2.11691	0.0673292	0.706027	chorismate binding enzyme	Chorismate-utilising enzyme, C-terminal	-	1557	0
1558	AmaTu_RefChr05g100620	-0.214997	-3.63211	0.0674198	0.706503	Plants and Prokaryotes Conserved (PCC) domain	PPC domain	-	1558	0
1559	AmaTu_RefChr07g118010	-3.21329	-2.26395	0.0675044	0.706503	Pyridoxal-dependent decarboxylase conserved domain	Pyridoxal phosphate-dependent decarboxylase	GO:0016830|GO:0019752|GO:0030170	1559.5	0
1560	AmaTu_RefChr16g246000	-3.21329	-2.26395	0.0675044	0.706503	Ribosomal protein L13	Large ribosomal subunit protein uL13	GO:0003735|GO:0005840|GO:0006412	1559.5	0
1561	AmaTu_RefChr10g169870	-0.204832	-2.91038	0.067561	0.706643	F-box-like	F-box domain	GO:0005515	1561	0
1562	AmaTu_RefChr10g166660	-0.662547	3.46595	0.067682	0.707454	Ring finger domain	Zinc finger, RING-type	-	1562	0
1563	AmaTu_RefChr07g124700	-0.612437	3.31293	0.0678364	0.708614	Aminotransferase class I and II	Aminotransferase, class I/classII, large domain	GO:0009058|GO:0030170	1563	0
1564	AmaTu_RefChr01g022890	-0.263101	-2.99795	0.0679132	0.708768	Serine hydroxymethyltransferase	Serine hydroxymethyltransferase-like domain	-	1564	0
1565	AmaTu_RefChr01g008830	1.82978	-1.98994	0.0679379	0.708768	PsbP	PsbP, C-terminal	GO:0005509|GO:0009523|GO:0009654|GO:0015979|GO:0019898	1565	0
1566	AmaTu_RefChr03g068370	-0.459923	3.17363	0.0679844	0.7088	SRF-type transcription factor (DNA-binding and dimerisation domain)	Transcription factor, MADS-box	GO:0003677|GO:0046983	1566	0
1567	AmaTu_RefChr05g093720	0.490861	2.51594	0.0680776	0.709319	Thioredoxin	Thioredoxin domain	-	1567	0
1568	AmaTu_RefChr05g100100	2.93967	1.72351	0.0684625	0.712874	alpha/beta hydrolase fold	Alpha/beta hydrolase fold-3	GO:0016787	1568	0
1569	AmaTu_RefChr05g088980	0.645672	-2.64056	0.0689507	0.714795	IQ calmodulin-binding motif	IQ motif, EF-hand binding site	GO:0005515	1569	0
1570	AmaTu_RefChr01g015620	-3.21329	-2.29777	0.0690636	0.714795	QLQ	Glutamine-Leucine-Glutamine, QLQ	GO:0005524|GO:0005634|GO:0006355	1571.5	0
1571	AmaTu_RefChr02g025490	-3.21329	-2.29777	0.0690636	0.714795	Xyloglucan endo-transglycosylase (XET) C-terminus	Xyloglucan endo-transglycosylase, C-terminal	GO:0005618|GO:0016762|GO:0044042|GO:0048046	1571.5	0
1572	AmaTu_RefChr03g060320	-3.21329	-2.29777	0.0690636	0.714795	Coenzyme Q (ubiquinone) biosynthesis protein Coq4	Ubiquinone biosynthesis protein Coq4	GO:0006744	1571.5	0
1573	AmaTu_RefChr04g069470	-3.21329	-2.29777	0.0690636	0.714795	Protein tyrosine and serine/threonine kinase	Serine-threonine/tyrosine-protein kinase, catalytic domain	GO:0004672|GO:0006468	1571.5	0
1574	AmaTu_RefChr02g043190	-0.141688	-3.06584	0.0691979	0.714795	Leucine Rich Repeat	Leucine-rich repeat	GO:0005515	1574	0
1575	AmaTu_RefChr03g063930	-3.21329	2.7355	0.0692189	0.714795	Proteasome subunit	Proteasome, subunit alpha/beta	GO:0005839|GO:0051603	1576.5	0
1576	AmaTu_RefChr05g087010	-3.21329	2.7355	0.0692189	0.714795	Plant disease resistance protein RPS2-like, leucine-rich repeats	Disease resistance protein At4g27190-like, leucine-rich repeats	-	1576.5	0
1577	AmaTu_RefChr09g161520	-3.21329	2.7355	0.0692189	0.714795	Development and cell death domain	Development/cell death domain	-	1576.5	0
1578	AmaTu_RefChr10g167430	-3.21329	2.7355	0.0692189	0.714795	Serine aminopeptidase, S33	Serine aminopeptidase, S33	-	1576.5	0
1579	AmaTu_RefChr12g193620	1.55066	2.16639	0.0692489	0.714795	Glycosyl hydrolases family 18	Glycoside hydrolase family 18, catalytic domain	GO:0005975	1579	0
1580	AmaTu_RefChr02g047930	-0.715959	3.35913	0.0693614	0.714795	Protein phosphatase 2C	PPM-type phosphatase-like domain	-	1580	0
1581	AmaTu_RefChr03g062920	3.21271	1.60262	0.069371	0.714795	Protein kinase domain	Protein kinase domain	GO:0004672|GO:0005524|GO:0006468	1581	0
1582	AmaTu_RefChr02g030340	-3.21329	2.72092	0.0694041	0.714795	Ribosomal Proteins L2, C-terminal domain	Large ribosomal subunit protein uL2, C-terminal	GO:0003735|GO:0005840|GO:0006412	1583.5	0
1583	AmaTu_RefChr02g045660	-3.21329	2.72092	0.0694041	0.714795				1583.5	0
1584	AmaTu_RefChr03g050260	-3.21329	2.72092	0.0694041	0.714795	Protein of unknown function (DUF632)	Domain of unknown function DUF632	-	1583.5	0
1585	AmaTu_RefChr14g228740	-3.21329	2.72092	0.0694041	0.714795				1583.5	0
1586	AmaTu_RefChr02g026170	-3.21329	-2.2848	0.069435	0.714795	Protein of unknown function (DUF1681)	NECAP, PHear domain	GO:0006897|GO:0016020	1586	0
1587	AmaTu_RefChr04g070630	1.38983	1.99242	0.0695507	0.715535	POT family	Proton-dependent oligopeptide transporter family	GO:0016020|GO:0022857|GO:0055085	1587	0
1588	AmaTu_RefChr01g017060	0.893817	-2.23649	0.0696344	0.715945	HMGL-like	Pyruvate carboxyltransferase	GO:0003824	1588	0
1589	AmaTu_RefChr11g182660	1.83828	-1.94199	0.0696834	0.715998	Elongation factor G, domain IV	Translation elongation factor EFG/EF2, domain IV	GO:0005525	1589	0
1590	AmaTu_RefChr02g024620	5.50773	1.41073	0.0697321	0.716048	tRNA synthetases class II (D, K and N)	Aminoacyl-tRNA synthetase, class II (D/K/N)	GO:0000166|GO:0004812|GO:0005524|GO:0006418	1590	0
1591	AmaTu_RefChr10g175770	4.5341	-1.39639	0.0697916	0.716143	HD associated region	HD-associated domain	-	1591	0
1592	AmaTu_RefChr06g112030	-0.625138	3.28753	0.0698291	0.716143	RNA recognition motif	RNA recognition motif domain	GO:0003723	1592	0
1593	AmaTu_RefChr12g198330	3.85187	-1.81494	0.0700655	0.718116	Ras family	Small GTPase	GO:0003924|GO:0005525	1593	0
1594	AmaTu_RefChr01g007070	2.53378	-1.86446	0.070369	0.718678	Domain of unknown function (DUF6857)	Domain of unknown function DUF6857, plants	-	1594	0
1595	AmaTu_RefChr13g206730	-0.631729	3.27434	0.070513	0.718678	Maf-like protein	Nucleoside triphosphate pyrophosphatase Maf-like protein	GO:0047429	1595	0
1596	AmaTu_RefChr03g054620	-3.21329	2.63345	0.0705605	0.718678				1599.5	0
1597	AmaTu_RefChr04g082880	-3.21329	2.63345	0.0705605	0.718678	Protein of unknown function, DUF538	Protein of unknown function DUF538	-	1599.5	0
1598	AmaTu_RefChr08g134910	-3.21329	2.63345	0.0705605	0.718678				1599.5	0
1599	AmaTu_RefChr08g138800	-3.21329	2.63345	0.0705605	0.718678	PMR5 N terminal Domain	Trichome birefringence-like, N-terminal domain	-	1599.5	0
1600	AmaTu_RefChr08g142380	-3.21329	2.63345	0.0705605	0.718678	Transmembrane amino acid transporter protein	Amino acid transporter, transmembrane domain	-	1599.5	0
1601	AmaTu_RefChr14g220550	-3.21329	2.63345	0.0705605	0.718678				1599.5	0
1602	AmaTu_RefChr14g225650	-3.21329	2.63345	0.0705605	0.718678	Peroxidase	Haem peroxidase	GO:0004601|GO:0006979|GO:0020037	1599.5	0
1603	AmaTu_RefChr16g241840	-3.21329	2.63345	0.0705605	0.718678				1599.5	0
1604	AmaTu_RefChr01g012970	-3.21329	-2.24238	0.0708468	0.720137	Sugar efflux transporter for intercellular exchange	Sugar transporter SWEET repeat	GO:0016020	1604.5	0
1605	AmaTu_RefChr09g164030	-3.21329	-2.24238	0.0708468	0.720137	Zinc knuckle	Zinc finger, CCHC-type	GO:0003676|GO:0008270	1604.5	0
1606	AmaTu_RefChr13g213190	1.62948	-1.98072	0.0709788	0.720137				1606	0
1607	AmaTu_RefChr09g149260	-0.445263	3.07728	0.0710385	0.720137				1607	0
1608	AmaTu_RefChr12g192640	3.45424	-1.6336	0.0710957	0.720137	Mon2/Sec7/BIG1-like, HUS domain	Mon2/Sec7/BIG1-like, HUS domain	-	1608	0
1609	AmaTu_RefChr05g084100	2.04882	-1.89608	0.0711391	0.720137	RNA recognition motif	RNA recognition motif domain	GO:0003723	1609	0
1610	AmaTu_RefChr01g009240	-3.21329	-2.63211	0.071233	0.720137	Glyoxal oxidase N-terminus	Glyoxal oxidase, N-terminal	-	1612.5	0
1611	AmaTu_RefChr02g033950	-3.21329	-2.63211	0.071233	0.720137	UDP-glucoronosyl and UDP-glucosyl transferase	UDP-glucuronosyl/UDP-glucosyltransferase	GO:0008194	1612.5	0
1612	AmaTu_RefChr02g033980	-3.21329	-2.63211	0.071233	0.720137	Profilin	Profilin	GO:0003779	1612.5	0
1613	AmaTu_RefChr06g104850	-3.21329	-2.63211	0.071233	0.720137	POT family	Proton-dependent oligopeptide transporter family	GO:0016020|GO:0022857|GO:0055085	1612.5	0
1614	AmaTu_RefChr08g139890	-3.21329	-2.63211	0.071233	0.720137	DUF761-associated sequence motif	DUF3741-associated sequence motif	-	1612.5	0
1615	AmaTu_RefChr13g205140	-3.21329	-2.63211	0.071233	0.720137	Pyridoxal-phosphate dependent enzyme	Tryptophan synthase beta chain-like, PALP domain	-	1612.5	0
1616	AmaTu_RefChr03g068840	4.93838	-1.40339	0.0713035	0.720404	Glycosyltransferase family 92	Glycosyltransferase family 92	-	1616	0
1617	AmaTu_RefChr14g222390	0.44427	-2.57224	0.0714169	0.720529	Major intrinsic protein	Major intrinsic protein	GO:0015267|GO:0016020|GO:0055085	1617	0
1618	AmaTu_RefChr16g245330	1.79992	-1.86025	0.0714417	0.720529	Universal stress protein family	UspA	-	1618	0
1619	AmaTu_RefChr06g107080	2.72127	-1.76732	0.0714483	0.720529	Adenosine-deaminase (editase) domain	Adenosine deaminase/editase	GO:0003723|GO:0004000|GO:0006396	1619	0
1620	AmaTu_RefChr02g042550	1.88512	-1.83831	0.0714931	0.720536	GLGC left-handed parallel beta-helix domain	-	-	1620	0
1621	AmaTu_RefChr02g027850	-0.405007	-3.25209	0.0718546	0.723732	NPH3 family	NPH3 domain	-	1621	0
1622	AmaTu_RefChr05g101600	3.10037	1.58301	0.0720389	0.723804	Agenet domain	Agenet-like domain	-	1622	0
1623	AmaTu_RefChr09g152890	-0.167444	-2.98516	0.0722224	0.723804	RNA recognition motif	RNA recognition motif domain	GO:0003723	1623	0
1624	AmaTu_RefChr03g062990	2.54503	-1.73618	0.0722333	0.723804	Protein of unknown function (DUF707)	Protein of unknown function DUF707	-	1624	0
1625	AmaTu_RefChr09g159660	0.18157	2.90094	0.0722623	0.723804	bZIP transcription factor	Basic-leucine zipper domain	GO:0003700|GO:0006355	1625	0
1626	AmaTu_RefChr02g048120	-3.21329	-2.2695	0.072398	0.723804	Serine/threonine-protein kinase ATR, M-HEAT region	Serine/threonine-protein kinase ATR-like, M-HEAT region	-	1626	0
1627	AmaTu_RefChr12g196020	1.98929	1.89455	0.0724627	0.723804	Myb-like DNA-binding domain	SANT/Myb domain	-	1627	0
1628	AmaTu_RefChr02g033250	-3.21329	-2.56928	0.0726282	0.723804	4Fe-4S binding domain	4Fe-4S ferredoxin-type, iron-sulphur binding domain	-	1628.5	0
1629	AmaTu_RefChr02g034490	-3.21329	-2.56928	0.0726282	0.723804				1628.5	0
1630	AmaTu_RefChr09g161720	4.08898	1.53774	0.0726791	0.723804	Legume lectin domain	Legume lectin domain	GO:0030246	1630	0
1631	AmaTu_RefChr08g134540	1.52109	-1.90005	0.0727107	0.723804	Endoplasmic reticulum vesicle transporter	Endoplasmic reticulum vesicle transporter, C-terminal	-	1631	0
1632	AmaTu_RefChr15g235190	0.582164	-2.68848	0.0732824	0.723804	Barwin family	Barwin domain	GO:0042742|GO:0050832	1632	0
1633	AmaTu_RefChr12g201260	1.2558	-2.42953	0.0733239	0.723804	CBS domain	CBS domain	-	1633	0
1634	AmaTu_RefChr08g132610	6.54405	1.15965	0.0735798	0.723804	NmrA-like family	NmrA-like domain	-	1634	0
1635	AmaTu_RefChr10g172450	-3.21329	-2.20449	0.0736129	0.723804				1635.5	0
1636	AmaTu_RefChr15g230060	-3.21329	-2.20449	0.0736129	0.723804	Plus-3 domain	Plus-3 domain	GO:0003677	1635.5	0
1637	AmaTu_RefChr10g177660	-0.145817	-3.02841	0.0736925	0.723804	Alpha-amylase C-terminal beta-sheet domain	Alpha-amylase, C-terminal beta-sheet	GO:0004556|GO:0005509|GO:0005975	1637	0
1638	AmaTu_RefChr03g058450	2.23601	-1.95144	0.0737079	0.723804	RNA recognition motif	RNA recognition motif domain	GO:0003723	1638	0
1639	AmaTu_RefChr12g197680	0.405395	-2.49449	0.0737359	0.723804	Protein of unknown function (DUF561)	Uncharacterised protein family Ycf23	-	1639	0
1640	AmaTu_RefChr01g000350	-3.21329	-2.27762	0.0737619	0.723804	GDSL-like Lipase/Acylhydrolase	GDSL lipase/esterase	GO:0016788	1641.5	0
1641	AmaTu_RefChr08g144860	-3.21329	-2.27762	0.0737619	0.723804	Bromodomain	Bromodomain	GO:0005515	1641.5	0
1642	AmaTu_RefChr12g191320	-3.21329	-2.27762	0.0737619	0.723804	2OG-Fe(II) oxygenase superfamily	Isopenicillin N synthase-like, Fe(2+) 2OG dioxygenase domain	-	1641.5	0
1643	AmaTu_RefChr12g194210	-3.21329	-2.27762	0.0737619	0.723804	Calmodulin binding protein-like N-terminal domain	Calmodulin binding protein-like, N-terminal domain	-	1641.5	0
1644	AmaTu_RefChr01g009270	-3.21329	-2.19065	0.073768	0.723804				1644.5	0
1645	AmaTu_RefChr11g187080	-3.21329	-2.19065	0.073768	0.723804	TB2/DP1, HVA22 family	TB2/DP1/HVA22	-	1644.5	0
1646	AmaTu_RefChr07g128380	1.31602	2.06133	0.0738178	0.723804	Nodulin-like	Nodulin-like	-	1646	0
1647	AmaTu_RefChr01g000580	0.213233	2.45643	0.0738883	0.723804	Mitochondrial carrier protein	Mitochondrial carrier protein, transmembrane region	-	1647	0
1648	AmaTu_RefChr06g103730	4.82534	-1.53572	0.073986	0.723804	Alkaline and neutral invertase	Glycosyl hydrolase family 100	GO:0033926	1648	0
1649	AmaTu_RefChr01g020230	0.454916	2.44405	0.0742165	0.723804	Domain of unknown function (DUF3474)	Fatty acid desaturase, N-terminal	GO:0016717	1649	0
1650	AmaTu_RefChr01g013110	2.81612	-1.69013	0.0742579	0.723804	AAA domain (Cdc48 subfamily)	ATPase, AAA-type, core	GO:0005524|GO:0016887	1650	0
1651	AmaTu_RefChr06g107740	4.59213	-1.41279	0.0742607	0.723804	PA domain	PA domain	-	1651	0
1652	AmaTu_RefChr02g048920	0.652974	-2.72624	0.0743478	0.723804	K-box region	Transcription factor, K-box	GO:0003700|GO:0005634|GO:0006355	1652	0
1653	AmaTu_RefChr07g119130	1.32231	-2.02916	0.0743607	0.723804	XS domain	XS domain	GO:0031047	1653	0
1654	AmaTu_RefChr14g224090	0.531187	-2.58653	0.0743847	0.723804	ATP-dependent protease La (LON) substrate-binding domain	Lon protease, N-terminal domain	-	1654	0
1655	AmaTu_RefChr12g195480	1.97159	-2.07102	0.0744191	0.723804	Phosphoglucomutase/phosphomannomutase, alpha/beta/alpha domain I	Alpha-D-phosphohexomutase, alpha/beta/alpha domain I	GO:0005975|GO:0016868	1655	0
1656	AmaTu_RefChr06g109020	-0.00022741	2.79059	0.0744801	0.723804				1656	0
1657	AmaTu_RefChr03g052250	-3.21329	-2.18244	0.0745809	0.723804	Brassinosteroid receptor island domain	Brassinosteroid receptor BRI1, island domain	-	1658.5	0
1658	AmaTu_RefChr03g059600	-3.21329	-2.18244	0.0745809	0.723804	Protein phosphatase 2C	-	-	1658.5	0
1659	AmaTu_RefChr03g061720	-3.21329	-2.18244	0.0745809	0.723804				1658.5	0
1660	AmaTu_RefChr04g080090	-3.21329	-2.18244	0.0745809	0.723804	Sugar (and other) transporter	Major facilitator, sugar transporter-like	GO:0016020|GO:0022857|GO:0055085	1658.5	0
1661	AmaTu_RefChr06g108150	0.308062	2.58393	0.0746695	0.723804				1661	0
1662	AmaTu_RefChr04g077640	-0.441275	-3.17955	0.0746832	0.723804	50S ribosome-binding GTPase	GTP binding domain	GO:0005525	1662	0
1663	AmaTu_RefChr08g137910	1.29711	2.06509	0.0746874	0.723804	Snf7	Snf7 family	GO:0007034	1663	0
1664	AmaTu_RefChr01g009030	-3.21329	-2.25626	0.0747042	0.723804	TMEM70/TMEM186/TMEM223 protein family	TMEM70/TMEM186/TMEM223 protein family	-	1665	0
1665	AmaTu_RefChr14g218300	-3.21329	-2.25626	0.0747042	0.723804	UPF0176 acylphosphatase like domain	tRNA uridine(34) hydroxylase, N-terminal	-	1665	0
1666	AmaTu_RefChr15g236810	-3.21329	-2.25626	0.0747042	0.723804	Rubisco LSMT substrate-binding	Rubisco LSMT, substrate-binding domain	-	1665	0
1667	AmaTu_RefChr12g199620	8.77464	1.09591	0.0747178	0.723804	Biotin-requiring enzyme	Biotin/lipoyl attachment	-	1667	0
1668	AmaTu_RefChr13g214060	2.66478	-1.78304	0.0748817	0.723804	Peptide methionine sulfoxide reductase	Peptide methionine sulphoxide reductase MsrA domain	GO:0008113	1668	0
1669	AmaTu_RefChr04g076190	2.91502	1.60473	0.0749168	0.723804	Ankyrin repeat	Ankyrin repeat	GO:0005515	1669	0
1670	AmaTu_RefChr12g193520	-0.669025	3.19975	0.074924	0.723804	RNA dependent RNA polymerase	RNA dependent RNA polymerase core	-	1670	0
1671	AmaTu_RefChr04g078070	-3.21329	2.36447	0.0749806	0.723804	Retinal pigment epithelial membrane protein	Carotenoid oxygenase	GO:0016702	1677.5	0
1672	AmaTu_RefChr05g099460	-3.21329	2.36447	0.0749806	0.723804	MutS family domain IV	DNA mismatch repair protein MutS, clamp	GO:0005524|GO:0006298|GO:0030983	1677.5	0
1673	AmaTu_RefChr08g134680	-3.21329	2.36447	0.0749806	0.723804	Bridge-like lipid transfer protein family member 3A/B	Bridge-like lipid transfer protein family member 3A/B	-	1677.5	0
1674	AmaTu_RefChr09g150840	-3.21329	2.36447	0.0749806	0.723804	RNA recognition motif	RNA recognition motif domain	GO:0003723	1677.5	0
1675	AmaTu_RefChr10g166710	-3.21329	2.36447	0.0749806	0.723804				1677.5	0
1676	AmaTu_RefChr10g170970	-3.21329	2.36447	0.0749806	0.723804	Pam16	-	-	1677.5	0
1677	AmaTu_RefChr10g176970	-3.21329	2.36447	0.0749806	0.723804	K-box region	Transcription factor, K-box	GO:0003700|GO:0005634|GO:0006355	1677.5	0
1678	AmaTu_RefChr11g182350	-3.21329	2.36447	0.0749806	0.723804	SPX domain	SPX domain	-	1677.5	0
1679	AmaTu_RefChr12g193400	-3.21329	2.36447	0.0749806	0.723804				1677.5	0
1680	AmaTu_RefChr12g196360	-3.21329	2.36447	0.0749806	0.723804	short chain dehydrogenase	Short-chain dehydrogenase/reductase SDR	-	1677.5	0
1681	AmaTu_RefChr12g198890	-3.21329	2.36447	0.0749806	0.723804	Glycosyl hydrolases family 17	Glycoside hydrolase family 17	GO:0004553|GO:0005975	1677.5	0
1682	AmaTu_RefChr14g220700	-3.21329	2.36447	0.0749806	0.723804	RNA recognition motif	RNA recognition motif domain	GO:0003723	1677.5	0
1683	AmaTu_RefChr15g239300	-3.21329	2.36447	0.0749806	0.723804	Glycosyl transferase family 8	Glycosyl transferase, family 8	GO:0016757	1677.5	0
1684	AmaTu_RefChr15g239700	-3.21329	2.36447	0.0749806	0.723804	NB-ARC domain	NB-ARC	GO:0043531	1677.5	0
1685	AmaTu_RefChr09g163930	0.661428	2.38705	0.0750063	0.723804	Hsp20/alpha crystallin family	Alpha crystallin/Hsp20 domain	-	1685	0
1686	AmaTu_RefChr04g075950	-3.21329	-2.19107	0.0750497	0.723804				1687	0
1687	AmaTu_RefChr05g098070	-3.21329	-2.19107	0.0750497	0.723804	Pyruvate kinase, barrel domain	Pyruvate kinase, barrel	GO:0000287|GO:0004743|GO:0006096|GO:0030955	1687	0
1688	AmaTu_RefChr10g174570	-3.21329	-2.19107	0.0750497	0.723804	B-box zinc finger	B-box-type zinc finger	GO:0008270	1687	0
1689	AmaTu_RefChr03g060140	-3.21329	-2.15961	0.0750687	0.723804	Alpha/beta hydrolase family	Alpha/beta hydrolase fold-1	-	1691	0
1690	AmaTu_RefChr06g102180	-3.21329	-2.15961	0.0750687	0.723804				1691	0
1691	AmaTu_RefChr07g125670	-3.21329	-2.15961	0.0750687	0.723804				1691	0
1692	AmaTu_RefChr10g176960	-3.21329	-2.15961	0.0750687	0.723804	Protein of unknown function (DUF1664)	Domain of unknown function DUF1664	-	1691	0
1693	AmaTu_RefChr13g208940	-3.21329	-2.15961	0.0750687	0.723804	Cyclic nucleotide-binding domain	Cyclic nucleotide-binding domain	-	1691	0
1694	AmaTu_RefChr09g163200	-3.21329	-2.15418	0.0750979	0.723804	RNA recognition motif	RNA recognition motif domain	GO:0003723	1694	0
1695	AmaTu_RefChr11g179730	-0.199737	-2.94974	0.0751635	0.724008	MT-A70	MT-A70-like	-	1695	0
1696	AmaTu_RefChr10g175870	1.86163	1.81689	0.0753322	0.724616	Carbonic anhydrase	Carbonic anhydrase	GO:0004089|GO:0008270	1696	0
1697	AmaTu_RefChr08g138530	1.70254	-1.90789	0.0753337	0.724616	SOUL heme-binding protein	SOUL heme-binding protein	-	1697	0
1698	AmaTu_RefChr05g093130	0.292244	2.5523	0.0753597	0.724616	hAT family C-terminal dimerisation region	HAT, C-terminal dimerisation domain	GO:0046983	1698	0
1699	AmaTu_RefChr08g145180	5.61218	1.27269	0.0755343	0.724863	Manganese-stabilising protein / photosystem II polypeptide	Photosystem II extrinsic protein O	GO:0009654|GO:0010207|GO:0010242|GO:0042549	1699	0
1700	AmaTu_RefChr05g097100	-3.21329	-2.13089	0.0755785	0.724863	DSS1/SEM1 family	DSS1/SEM1	GO:0006406|GO:0008541|GO:0043248	1700.5	0
1701	AmaTu_RefChr06g117180	-3.21329	-2.13089	0.0755785	0.724863	Eukaryotic Pus10, N-terminal	Pus10, N-terminal, eukaryotes	-	1700.5	0
1702	AmaTu_RefChr13g209120	1.0046	-2.24564	0.0757017	0.724863	ZPR1 jelly-roll domain	ZPR1, jelly-roll domain	-	1702	0
1703	AmaTu_RefChr10g173730	1.46434	-2.34693	0.0757206	0.724863	Pentatricopeptide repeat domain	Pentatricopeptide repeat	-	1703	0
1704	AmaTu_RefChr05g095360	-3.21329	-2.09854	0.0758776	0.724863	Ribonucleotide reductase, small chain	Ribonucleotide reductase small subunit family	GO:0009263	1705	0
1705	AmaTu_RefChr08g135110	-3.21329	-2.09854	0.0758776	0.724863	ABC1 atypical kinase-like domain	ABC1 atypical kinase-like domain	-	1705	0
1706	AmaTu_RefChr09g151270	-3.21329	-2.09854	0.0758776	0.724863	BTB/POZ domain	Potassium channel tetramerisation-type BTB domain	GO:0051260	1705	0
1707	AmaTu_RefChr01g000090	-3.21329	-2.24014	0.0759264	0.724863	WD domain, G-beta repeat	WD40 repeat	GO:0005515	1707	0
1708	AmaTu_RefChr09g153880	6.38149	1.2457	0.0761276	0.724863	P21-Rho-binding domain	CRIB domain	-	1708	0
1709	AmaTu_RefChr05g084190	-3.21329	-2.08363	0.0762305	0.724863	Ribosomal protein L10	Large ribosomal subunit protein uL10	-	1709	0
1710	AmaTu_RefChr08g145620	1.4283	2.17645	0.0763208	0.724863	F-box associated	F-box associated domain, type 1	-	1710	0
1711	AmaTu_RefChr02g032760	-0.630342	3.53036	0.0763985	0.724863	EF-hand domain pair	EF-hand domain	GO:0005509	1711	0
1712	AmaTu_RefChr03g064870	3.54028	-1.52754	0.0764532	0.724863	Protein tyrosine and serine/threonine kinase	Serine-threonine/tyrosine-protein kinase, catalytic domain	GO:0004672|GO:0006468	1712	0
1713	AmaTu_RefChr07g122240	-3.21329	-2.19922	0.0765945	0.724863	Histone-like transcription factor (CBF/NF-Y) and archaeal histone	Transcription factor CBF/NF-Y/archaeal histone domain	-	1713	0
1714	AmaTu_RefChr08g139690	0.144343	2.63885	0.076686	0.724863				1714	0
1715	AmaTu_RefChr12g197830	1.04443	2.18358	0.0768025	0.724863	GBF-interacting protein 1 N-terminal	GBF-interacting protein 1, N-terminal	-	1715	0
1716	AmaTu_RefChr13g205500	-0.205604	-2.90884	0.0768484	0.724863	short chain dehydrogenase	Short-chain dehydrogenase/reductase SDR	-	1716	0
1717	AmaTu_RefChr09g156230	-0.206953	-2.90614	0.07685	0.724863	Papain family cysteine protease	Peptidase C1A, papain C-terminal	GO:0006508|GO:0008234	1717	0
1718	AmaTu_RefChr05g093660	-3.21329	-2.1219	0.0768656	0.724863	Chitinase class I	Glycoside hydrolase, family 19, catalytic	GO:0004568|GO:0006032|GO:0016998	1718.5	0
1719	AmaTu_RefChr08g140110	-3.21329	-2.1219	0.0768656	0.724863	Ribose 5-phosphate isomerase A (phosphoriboisomerase A)	Ribose 5-phosphate isomerase, type A	GO:0004751|GO:0009052	1718.5	0
1720	AmaTu_RefChr12g201390	0.113629	2.57743	0.0768706	0.724863	Protein tyrosine and serine/threonine kinase	Serine-threonine/tyrosine-protein kinase, catalytic domain	GO:0004672|GO:0006468	1720	0
1721	AmaTu_RefChr03g052380	1.26616	2.24025	0.0768879	0.724863				1721	0
1722	AmaTu_RefChr07g129150	2.41716	1.70719	0.0774413	0.724863	Cotton fibre expressed protein	Protein of unknown function DUF761, plant	-	1722	0
1723	AmaTu_RefChr02g048890	-3.21329	-2.12234	0.077456	0.724863	Protein tyrosine and serine/threonine kinase	Serine-threonine/tyrosine-protein kinase, catalytic domain	GO:0004672|GO:0006468	1725.5	0
1724	AmaTu_RefChr07g127100	-3.21329	-2.12234	0.077456	0.724863				1725.5	0
1725	AmaTu_RefChr07g130610	-3.21329	-2.12234	0.077456	0.724863	Domain of unknown function (DUF6737)	Protein of unknown function DUF6737	-	1725.5	0
1726	AmaTu_RefChr10g165010	-3.21329	-2.12234	0.077456	0.724863	E2F transcription factor CC-MB domain	E2F transcription factor, CC-MB domain	GO:0046983	1725.5	0
1727	AmaTu_RefChr11g179430	-3.21329	-2.12234	0.077456	0.724863				1725.5	0
1728	AmaTu_RefChr13g210010	-3.21329	-2.12234	0.077456	0.724863	Protein tyrosine and serine/threonine kinase	Serine-threonine/tyrosine-protein kinase, catalytic domain	GO:0004672|GO:0006468	1725.5	0
1729	AmaTu_RefChr09g157630	1.52901	-1.92829	0.0774777	0.724863	bZIP transcription factor	Basic-leucine zipper domain	GO:0003700|GO:0006355	1729	0
1730	AmaTu_RefChr08g133050	-0.219492	-2.88106	0.077494	0.724863				1730	0
1731	AmaTu_RefChr13g211380	1.81815	1.85593	0.0776074	0.724863				1731	0
1732	AmaTu_RefChr03g059360	0.608126	-2.56547	0.0776218	0.724863	Serine carboxypeptidase S28	Peptidase S28	GO:0006508|GO:0070008	1732	0
1733	AmaTu_RefChr08g144110	0.205381	2.44072	0.0776311	0.724863	Xylanase inhibitor C-terminal	Xylanase inhibitor, C-terminal	-	1733	0
1734	AmaTu_RefChr10g171490	2.61105	-1.69101	0.0776692	0.724863	Protein kinase domain	Protein kinase domain	GO:0004672|GO:0005524|GO:0006468	1734	0
1735	AmaTu_RefChr06g105390	0.540539	-2.41567	0.0777244	0.724863	STOP2-like, C2H2-type zinc finger	-	-	1735	0
1736	AmaTu_RefChr09g160420	0.794535	2.25072	0.0778054	0.724863	Ankyrin repeats (3 copies)	Ankyrin repeat	GO:0005515	1736	0
1737	AmaTu_RefChr02g047480	-3.21329	-2.10768	0.077822	0.724863	K-box region	Transcription factor, K-box	GO:0003700|GO:0005634|GO:0006355	1737.5	0
1738	AmaTu_RefChr10g171240	-3.21329	-2.10768	0.077822	0.724863	NSUN2 Pre-PUA domain	RNA cytosine-C(5)-methyltransferase NSUN2-like, pre-PUA domain	-	1737.5	0
1739	AmaTu_RefChr11g185340	-3.21329	-2.34711	0.0779805	0.724863	Tapetum determinant 1, C-terminal	Tapetum determinant 1	-	1739.5	0
1740	AmaTu_RefChr15g235680	-3.21329	-2.34711	0.0779805	0.724863	Pyridoxal-dependent decarboxylase conserved domain	Pyridoxal phosphate-dependent decarboxylase	GO:0016830|GO:0019752|GO:0030170	1739.5	0
1741	AmaTu_RefChr02g026780	-0.204855	-2.93951	0.078125	0.724863	Berberine and berberine like	Berberine/berberine-like	GO:0016491|GO:0050660	1741	0
1742	AmaTu_RefChr01g021830	8.95085	1.00876	0.0781268	0.724863	PPR repeat	Pentatricopeptide repeat	-	1742	0
1743	AmaTu_RefChr01g016110	-3.21329	-2.07433	0.0783206	0.724863	OB-fold nucleic acid binding domain	OB-fold nucleic acid binding domain, AA-tRNA synthetase-type	GO:0003676	1745.5	0
1744	AmaTu_RefChr03g057730	-3.21329	-2.07433	0.0783206	0.724863				1745.5	0
1745	AmaTu_RefChr06g114470	-3.21329	-2.07433	0.0783206	0.724863	Choline/ethanolamine kinase	-	-	1745.5	0
1746	AmaTu_RefChr11g182450	-3.21329	-2.07433	0.0783206	0.724863	Pectinacetylesterase	Pectinacetylesterase/NOTUM	GO:0016787	1745.5	0
1747	AmaTu_RefChr13g203910	-3.21329	-2.07433	0.0783206	0.724863	NB-ARC domain	NB-ARC	GO:0043531	1745.5	0
1748	AmaTu_RefChr14g222240	-3.21329	-2.07433	0.0783206	0.724863	XPG I-region	XPG-I domain	GO:0004518	1745.5	0
1749	AmaTu_RefChr09g153460	1.93893	-2.08559	0.0784123	0.724863	DNA mismatch repair protein, C-terminal domain	DNA mismatch repair protein, S5 domain 2-like	GO:0005524|GO:0006298|GO:0030983	1749	0
1750	AmaTu_RefChr04g074720	-0.567856	3.40209	0.0786179	0.724863	Ion transport protein	Ion transport domain	GO:0005216|GO:0006811|GO:0016020|GO:0055085	1750	0
1751	AmaTu_RefChr05g098520	-0.226655	-2.89591	0.0786557	0.724863	Fatty acid hydroxylase	Fatty acid hydroxylase	GO:0005506|GO:0008610|GO:0016491	1751	0
1752	AmaTu_RefChr02g047260	-3.21329	-2.05917	0.0786787	0.724863				1753	0
1753	AmaTu_RefChr05g086870	-3.21329	-2.05917	0.0786787	0.724863	Protein kinase domain	Protein kinase domain	GO:0004672|GO:0005524|GO:0006468	1753	0
1754	AmaTu_RefChr12g197770	-3.21329	-2.05917	0.0786787	0.724863	10 TM Acyl Transferase domain found in Cas1p	Cas1p, 10 TM acyl transferase domain	-	1753	0
1755	AmaTu_RefChr03g052940	1.32047	1.90639	0.0787307	0.724863	Dehydrogenase E1 component	Dehydrogenase, E1 component	GO:0016624	1755	0
1756	AmaTu_RefChr04g077170	3.38287	-1.76232	0.0788632	0.724863				1756	0
1757	AmaTu_RefChr12g195890	2.15061	-1.78515	0.0788649	0.724863	GDP dissociation inhibitor	GDP dissociation inhibitor	GO:0005092|GO:0007264	1757	0
1758	AmaTu_RefChr08g144440	3.04997	-1.70693	0.0788686	0.724863	NOP5NT (NUC127) domain	Nucleolar protein 58/56, N-terminal	-	1758	0
1759	AmaTu_RefChr09g154350	-0.463918	3.16564	0.0788813	0.724863	Glutathione S-transferase, N-terminal domain	Glutathione S-transferase, N-terminal	-	1759	0
1760	AmaTu_RefChr05g100590	0.697143	2.27534	0.0788982	0.724863	PMR5 N terminal Domain	Trichome birefringence-like, N-terminal domain	-	1760	0
1761	AmaTu_RefChr02g038370	1.2461	-2.09503	0.0789482	0.724863	alpha/beta hydrolase fold	Alpha/beta hydrolase fold-3	GO:0016787	1761	0
1762	AmaTu_RefChr07g118860	0.18609	2.40214	0.0791234	0.724863	NAD dependent epimerase/dehydratase family	NAD-dependent epimerase/dehydratase	-	1762	0
1763	AmaTu_RefChr13g202950	3.03863	1.69791	0.0792189	0.724863	Domain of unknown function (DUF7804)	Domain of unknown function DUF7804	-	1763	0
1764	AmaTu_RefChr03g059730	-0.447001	3.07381	0.0793798	0.724863	UDP-glucoronosyl and UDP-glucosyl transferase	UDP-glucuronosyl/UDP-glucosyltransferase	GO:0008194	1764.5	0
1765	AmaTu_RefChr07g127530	-0.447001	3.07381	0.0793798	0.724863	CCT motif	CCT domain	GO:0005515	1764.5	0
1766	AmaTu_RefChr08g146300	2.59913	1.74227	0.0793854	0.724863				1766	0
1767	AmaTu_RefChr11g184900	1.77926	1.8383	0.0794195	0.724863	EF-1 guanine nucleotide exchange domain	Translation elongation factor EF1B, beta/delta subunit, guanine nucleotide exchange domain	GO:0003746|GO:0006414	1767	0
1768	AmaTu_RefChr14g221220	-0.15897	-3.00211	0.079543	0.724863				1768	0
1769	AmaTu_RefChr10g176310	-0.450244	3.06732	0.0796763	0.724863	Cellulase (glycosyl hydrolase family 5)	Glycoside hydrolase, family 5	GO:0000272|GO:0004553	1769	0
1770	AmaTu_RefChr02g030900	-0.432501	3.10281	0.0796847	0.724863	Protein of unknown function (DUF1645)	Protein of unknown function DUF1645, plant	-	1770	0
1771	AmaTu_RefChr14g228140	2.22313	1.8754	0.0801864	0.724863				1771	0
1772	AmaTu_RefChr01g004900	-3.21329	-2.34427	0.0802015	0.724863	TLC ATP/ADP transporter	ADP/ATP carrier protein, bacterial type	GO:0005471|GO:0006862|GO:0016020	1772	0
1773	AmaTu_RefChr01g007390	-0.697954	3.14189	0.0802795	0.724863	FAD synthetase	FAD synthetase	GO:0003919|GO:0009231	1773	0
1774	AmaTu_RefChr03g058070	-3.21329	-2.3317	0.0803584	0.724863	Flavin containing amine oxidoreductase	Amine oxidase	GO:0016491	1774.5	0
1775	AmaTu_RefChr05g095700	-3.21329	-2.3317	0.0803584	0.724863	Mlo family	Mlo-related protein	GO:0006952|GO:0016020	1774.5	0
1776	AmaTu_RefChr05g093340	1.35555	-2.03841	0.0804862	0.724863	NB-ARC domain	NB-ARC	GO:0043531	1776	0
1777	AmaTu_RefChr06g113500	2.60224	1.82704	0.0805737	0.724863	WS/DGAT C-terminal domain	O-acyltransferase WSD1, C-terminal	-	1777	0
1778	AmaTu_RefChr09g152350	6.88572	-1.11752	0.0808787	0.724863	Protein of unknown function (DUF1639)	Protein of unknown function DUF1639	-	1778	0
1779	AmaTu_RefChr04g080740	0.354111	-2.77033	0.0808987	0.724863	Glycine cleavage T-protein C-terminal barrel domain	Aminomethyltransferase, C-terminal domain	-	1779	0
1780	AmaTu_RefChr15g233920	1.24026	2.07263	0.0809743	0.724863	Elongation factor P, C-terminal	Elongation factor P, C-terminal	GO:0005737|GO:0043043	1780	0
1781	AmaTu_RefChr07g125390	0.528466	-2.39153	0.081046	0.724863	RNA pseudouridylate synthase	Pseudouridine synthase, RsuA/RluA-like	GO:0001522|GO:0003723|GO:0009451|GO:0009982	1781	0
1782	AmaTu_RefChr14g217810	-0.269962	-2.98423	0.0811745	0.724863	Triose-phosphate Transporter family	Sugar phosphate transporter domain	-	1782	0
1783	AmaTu_RefChr01g004580	2.25799	1.75041	0.0812042	0.724863				1783	0
1784	AmaTu_RefChr02g037840	-0.649976	3.23785	0.0812125	0.724863	Cupin	Cupin 1	-	1784	0
1785	AmaTu_RefChr07g130040	-0.132853	-3.08351	0.0812347	0.724863				1785	0
1786	AmaTu_RefChr08g140030	-0.454362	3.05909	0.0812904	0.724863	Ppx/GppA phosphatase, domain III	Ppx/GppA phosphatase, C-terminal	-	1786	0
1787	AmaTu_RefChr01g017940	-3.21329	-2.22049	0.081319	0.724863	Fantastic Four meristem regulator	Fantastic Four domain	-	1790	0
1788	AmaTu_RefChr04g070460	-3.21329	-2.22049	0.081319	0.724863	SPX domain	SPX domain	-	1790	0
1789	AmaTu_RefChr04g079660	-3.21329	-2.22049	0.081319	0.724863				1790	0
1790	AmaTu_RefChr05g087510	-3.21329	-2.22049	0.081319	0.724863	Leucine rich repeat N-terminal domain	Leucine-rich repeat-containing N-terminal, plant-type	-	1790	0
1791	AmaTu_RefChr08g147530	-3.21329	-2.22049	0.081319	0.724863	Peptidase M76 family	Peptidase M76, ATP23	GO:0004222	1790	0
1792	AmaTu_RefChr09g157070	-3.21329	-2.22049	0.081319	0.724863	Glycosyl hydrolase family 47	Glycoside hydrolase family 47	GO:0004571|GO:0005509|GO:0016020	1790	0
1793	AmaTu_RefChr12g196390	-3.21329	-2.22049	0.081319	0.724863	C2H2-type zinc finger	Zinc finger C2H2-type	-	1790	0
1794	AmaTu_RefChr07g118030	-0.604296	3.32921	0.0813759	0.724863	Mechanosensitive ion channel, beta-domain	Mechanosensitive ion channel MscS	GO:0016020|GO:0055085	1794	0
1795	AmaTu_RefChr16g244380	2.77812	-1.62822	0.0814818	0.724863	RNA recognition motif	RNA recognition motif domain	GO:0003723	1795	0
1796	AmaTu_RefChr01g011150	1.10376	2.17533	0.0816116	0.724863	ABC transporter transmembrane region	ABC transporter type 1, transmembrane domain	GO:0005524|GO:0016020|GO:0055085|GO:0140359	1796	0
1797	AmaTu_RefChr05g085360	-0.277763	-3.50658	0.0818278	0.724863	Disease resistance protein Winged helix domain	-	-	1797	0
1798	AmaTu_RefChr03g058720	2.32007	-1.64411	0.0818517	0.724863	Core histone H2A/H2B/H3/H4	Histone H2A/H2B/H3	GO:0003677	1798	0
1799	AmaTu_RefChr16g245160	-0.310301	-2.90355	0.0819155	0.724863	beta-acetyl hexosaminidase like	Beta-hexosaminidase, eukaryotic type, N-terminal	-	1799	0
1800	AmaTu_RefChr02g047460	3.0754	1.74124	0.0819619	0.724863	Transmembrane amino acid transporter protein	Amino acid transporter, transmembrane domain	-	1800	0
1801	AmaTu_RefChr05g084550	1.35655	-2.10506	0.0822344	0.724863	Alpha-glucan water dikinase, phosphohistidine-like domain	Alpha-glucan water dikinase, phosphohistidine-like domain	-	1801	0
1802	AmaTu_RefChr13g202750	1.67705	-2.18863	0.0823318	0.724863				1802	0
1803	AmaTu_RefChr12g194980	0.882944	-2.15328	0.0823829	0.724863	MA3 domain	Initiation factor eIF-4 gamma, MA3	-	1803	0
1804	AmaTu_RefChr14g226140	2.47101	-1.73323	0.0824233	0.724863				1804	0
1805	AmaTu_RefChr14g227220	-0.389645	-3.28282	0.0824958	0.724863				1805	0
1806	AmaTu_RefChr06g103170	3.87892	1.61188	0.0825203	0.724863	UDP-glucoronosyl and UDP-glucosyl transferase	UDP-glucuronosyl/UDP-glucosyltransferase	GO:0008194	1806	0
1807	AmaTu_RefChr04g074690	-3.21329	-2.26173	0.0827403	0.724863	BAH domain	Bromo adjacent homology (BAH) domain	GO:0003682	1810.5	0
1808	AmaTu_RefChr06g103620	-3.21329	-2.26173	0.0827403	0.724863	AUX/IAA family	AUX/IAA domain	-	1810.5	0
1809	AmaTu_RefChr10g173060	-3.21329	-2.26173	0.0827403	0.724863	Metallo-beta-lactamase superfamily	Metallo-beta-lactamase	-	1810.5	0
1810	AmaTu_RefChr12g190920	-3.21329	-2.26173	0.0827403	0.724863	Protein tyrosine and serine/threonine kinase	Serine-threonine/tyrosine-protein kinase, catalytic domain	GO:0004672|GO:0006468	1810.5	0
1811	AmaTu_RefChr13g213900	-3.21329	-2.26173	0.0827403	0.724863	Expansin C-terminal domain	Expansin, cellulose-binding-like domain	-	1810.5	0
1812	AmaTu_RefChr13g214350	-3.21329	-2.26173	0.0827403	0.724863	Myb-like DNA-binding domain	SANT/Myb domain	-	1810.5	0
1813	AmaTu_RefChr14g222790	-3.21329	-2.26173	0.0827403	0.724863	DIL domain	Dilute domain	-	1810.5	0
1814	AmaTu_RefChr16g242820	-3.21329	-2.26173	0.0827403	0.724863	GDSL-like Lipase/Acylhydrolase	GDSL lipase/esterase	GO:0016788	1810.5	0
1815	AmaTu_RefChr02g040960	6.38751	-1.14229	0.0828974	0.724863	UDP-glucoronosyl and UDP-glucosyl transferase	UDP-glucuronosyl/UDP-glucosyltransferase	GO:0008194	1815	0
1816	AmaTu_RefChr08g145110	3.82361	-1.50338	0.0830326	0.724863	PLAT/LH2 domain	PLAT/LH2 domain	GO:0005515	1816	0
1817	AmaTu_RefChr09g152910	1.62128	2.03157	0.083055	0.724863	Core histone H2A/H2B/H3/H4	Histone H2A/H2B/H3	GO:0003677	1817	0
1818	AmaTu_RefChr01g008230	-0.660894	3.21601	0.0831435	0.724863	Zinc knuckle	Zinc finger, CCHC-type	GO:0003676|GO:0008270	1818	0
1819	AmaTu_RefChr01g012430	-3.21329	-2.35673	0.0831834	0.724863	WRKY19 zinc finger domain	WRKY19-like, zinc finger domain	-	1822	0
1820	AmaTu_RefChr01g020530	-3.21329	-2.35673	0.0831834	0.724863	Ras family	Small GTPase	GO:0003924|GO:0005525	1822	0
1821	AmaTu_RefChr02g024760	-3.21329	-2.35673	0.0831834	0.724863	KH domain	K Homology domain, type 1	GO:0003723	1822	0
1822	AmaTu_RefChr02g040100	-3.21329	-2.35673	0.0831834	0.724863	WS/DGAT C-terminal domain	O-acyltransferase WSD1, C-terminal	-	1822	0
1823	AmaTu_RefChr06g110830	-3.21329	-2.35673	0.0831834	0.724863	Beige/BEACH domain	BEACH domain	-	1822	0
1824	AmaTu_RefChr06g113310	-3.21329	-2.35673	0.0831834	0.724863	Intermembrane lipid transfer protein VPS13, C-terminal	Intermembrane lipid transfer protein VPS13-like, C-terminal	-	1822	0
1825	AmaTu_RefChr16g241150	-3.21329	-2.35673	0.0831834	0.724863	Leucine-rich repeat region	Disease resistance R13L4/SHOC-2-like, LRR domain	-	1822	0
1826	AmaTu_RefChr02g045820	0.306194	-2.67449	0.0831875	0.724863	Kinesin motor domain	Kinesin motor domain	GO:0003777|GO:0005524|GO:0007018|GO:0008017	1826	0
1827	AmaTu_RefChr07g123660	0.303664	2.57514	0.0832293	0.724863	Wall-associated receptor kinase C-terminal	Wall-associated receptor kinase, C-terminal	-	1827.5	0
1828	AmaTu_RefChr10g172940	0.303664	2.57514	0.0832293	0.724863				1827.5	0
1829	AmaTu_RefChr16g244340	-0.257931	-2.80418	0.0832948	0.724863	B3 DNA binding domain	B3 DNA binding domain	GO:0003677	1829	0
1830	AmaTu_RefChr13g205810	0.00826847	2.80759	0.0834288	0.724863	Ribulose-phosphate 3 epimerase family	Ribulose-phosphate 3-epimerase-like	GO:0005975|GO:0016857	1830	0
1831	AmaTu_RefChr01g020220	2.2532	-1.65491	0.0834386	0.724863	Myb-like DNA-binding domain	SANT/Myb domain	-	1831	0
1832	AmaTu_RefChr02g041410	-0.647747	3.24231	0.0834544	0.724863	Serine aminopeptidase, S33	Serine aminopeptidase, S33	-	1832	0
1833	AmaTu_RefChr13g215800	2.66772	-1.63061	0.0835009	0.724863				1833	0
1834	AmaTu_RefChr01g019730	-3.21329	-2.22144	0.0835185	0.724863	Ribosomal protein S7p/S5e	Small ribosomal subunit protein uS7 domain	-	1834	0
1835	AmaTu_RefChr05g099520	-3.21329	-2.20491	0.0835727	0.724863	Single-strand DNA endonuclease 1, chromo domain	Single-strand DNA endonuclease 1, chromo domain	-	1836.5	0
1836	AmaTu_RefChr07g126360	-3.21329	-2.20491	0.0835727	0.724863	Protein of unknown function, DUF617	Protein MIZU-KUSSEI 1-like, plant	GO:0010274	1836.5	0
1837	AmaTu_RefChr09g154460	-3.21329	-2.20491	0.0835727	0.724863	NHL repeat	NHL repeat	GO:0005515	1836.5	0
1838	AmaTu_RefChr10g175920	-3.21329	-2.20491	0.0835727	0.724863	CRS1 / YhbY (CRM) domain	RNA-binding, CRM domain	GO:0003723	1836.5	0
1839	AmaTu_RefChr10g174720	1.24546	-2.03992	0.0836357	0.724863	YMGG-like Gly-zipper	YMGG-like Gly-zipper	-	1839	0
1840	AmaTu_RefChr01g019450	-3.21329	-2.31903	0.0837212	0.724863	Helicase conserved C-terminal domain	Helicase, C-terminal domain-like	-	1841.5	0
1841	AmaTu_RefChr02g024490	-3.21329	-2.31903	0.0837212	0.724863	Phospholipase_D-nuclease N-terminal	Cardiolipin synthase N-terminal	-	1841.5	0
1842	AmaTu_RefChr07g128130	-3.21329	-2.31903	0.0837212	0.724863				1841.5	0
1843	AmaTu_RefChr09g163680	-3.21329	-2.31903	0.0837212	0.724863				1841.5	0
1844	AmaTu_RefChr05g085480	-0.428805	-3.20449	0.083916	0.724863	Spt6, S1/OB domain	Spt6-like, S1/OB domain	-	1844	0
1845	AmaTu_RefChr09g151010	0.459101	2.36805	0.0839325	0.724863				1845	0
1846	AmaTu_RefChr11g186380	1.47528	-1.94478	0.0840583	0.724863				1846	0
1847	AmaTu_RefChr08g142660	-3.21329	-2.17709	0.0841826	0.724863	LSM domain	Sm domain, eukaryotic/archaea-type	-	1847.5	0
1848	AmaTu_RefChr12g194660	-3.21329	-2.17709	0.0841826	0.724863	Tetratricopeptide repeat	Tetratricopeptide repeat	GO:0005515	1847.5	0
1849	AmaTu_RefChr02g041030	-3.21329	2.28228	0.0842387	0.724863	C2 domain	C2 domain	-	1852	0
1850	AmaTu_RefChr05g095640	-3.21329	2.28228	0.0842387	0.724863	Leucine rich repeat	Leucine-rich repeat	GO:0005515	1852	0
1851	AmaTu_RefChr05g099400	-3.21329	2.28228	0.0842387	0.724863	Eukaryotic cytochrome b561	Cytochrome b561/ferric reductase transmembrane	-	1852	0
1852	AmaTu_RefChr06g109160	-3.21329	2.28228	0.0842387	0.724863	AP2 domain	AP2/ERF domain	GO:0003700|GO:0006355	1852	0
1853	AmaTu_RefChr08g147390	-3.21329	2.28228	0.0842387	0.724863				1852	0
1854	AmaTu_RefChr10g165800	-3.21329	2.28228	0.0842387	0.724863	Cytochrome P450	Cytochrome P450	GO:0004497|GO:0005506|GO:0016705|GO:0020037	1852	0
1855	AmaTu_RefChr15g235470	-3.21329	2.28228	0.0842387	0.724863	Transcriptional repressor, ovate	Ovate protein family, C-terminal	-	1852	0
1856	AmaTu_RefChr01g000820	-3.21329	-2.21821	0.0843595	0.724863	Protein kinase domain	Protein kinase domain	GO:0004672|GO:0005524|GO:0006468	1859	0
1857	AmaTu_RefChr01g005800	-3.21329	-2.21821	0.0843595	0.724863	Poly(A) RNA polymerase, mitochondrial-like, central palm domain	Poly(A) RNA polymerase, mitochondrial-like, central palm domain	-	1859	0
1858	AmaTu_RefChr04g076770	-3.21329	-2.21821	0.0843595	0.724863	Glycosyltransferase family 92	Glycosyltransferase family 92	-	1859	0
1859	AmaTu_RefChr07g123940	-3.21329	-2.21821	0.0843595	0.724863	BRO1-like domain	BRO1 domain	-	1859	0
1860	AmaTu_RefChr11g184280	-3.21329	-2.21821	0.0843595	0.724863	PMC2NT (NUC016) domain	Exosome-associated factor Rrp6, N-terminal	GO:0000176|GO:0006396	1859	0
1861	AmaTu_RefChr11g185480	-3.21329	-2.21821	0.0843595	0.724863	Clp amino terminal domain, pathogenicity island component	Clp, repeat (R) domain	-	1859	0
1862	AmaTu_RefChr13g212220	-3.21329	-2.21821	0.0843595	0.724863	Hydroxyproline O-arabinosyltransferase family	Hydroxyproline O-arabinosyltransferase-like domain	-	1859	0
1863	AmaTu_RefChr01g006110	2.67364	-1.73582	0.0843689	0.724863	MIR domain	MIR motif	-	1863	0
1864	AmaTu_RefChr02g045380	1.47781	-1.96284	0.0844053	0.724863	tRNA pseudouridylate synthase B C-terminal domain	tRNA pseudouridylate synthase B, C-terminal	-	1864	0
1865	AmaTu_RefChr05g093460	-0.528061	3.03736	0.0844924	0.724863				1865	0
1866	AmaTu_RefChr05g095490	-0.266379	-2.99139	0.0845742	0.724863	XPC-binding domain	XPC-binding domain	GO:0003684|GO:0006289|GO:0043161	1866	0
1867	AmaTu_RefChr02g029680	-0.410983	-3.24014	0.0848121	0.724863	Flavin-binding monooxygenase-like	Flavin monooxygenase-like	GO:0004499|GO:0050660|GO:0050661	1867	0
1868	AmaTu_RefChr06g116960	-3.21329	-2.3164	0.0848696	0.724863				1871.5	0
1869	AmaTu_RefChr07g123220	-3.21329	-2.3164	0.0848696	0.724863	Hydroxyproline O-arabinosyltransferase family	Hydroxyproline O-arabinosyltransferase-like domain	-	1871.5	0
1870	AmaTu_RefChr09g152520	-3.21329	-2.3164	0.0848696	0.724863	CAND6/7, N-terminal domain	CAND6/7, N-terminal domain	-	1871.5	0
1871	AmaTu_RefChr10g174220	-3.21329	-2.3164	0.0848696	0.724863	Transportin-3/Importin-13 fourth TPR domain	-	-	1871.5	0
1872	AmaTu_RefChr12g194460	-3.21329	-2.3164	0.0848696	0.724863	Auxin canalisation	VAN3-binding protein-like, auxin canalisation domain	-	1871.5	0
1873	AmaTu_RefChr15g231400	-3.21329	-2.3164	0.0848696	0.724863	Pectinesterase	Pectinesterase, catalytic	GO:0030599|GO:0042545	1871.5	0
1874	AmaTu_RefChr16g243700	-3.21329	-2.3164	0.0848696	0.724863	Rab-GTPase-TBC domain	Rab-GAP-TBC domain	-	1871.5	0
1875	AmaTu_RefChr16g247240	-3.21329	-2.3164	0.0848696	0.724863	Telomere recombination	Threonylcarbamoyl-AMP synthase-like domain	GO:0003725	1871.5	0
1876	AmaTu_RefChr04g074530	1.02346	2.14164	0.0849874	0.724863	B-box zinc finger	B-box-type zinc finger	GO:0008270	1876	0
1877	AmaTu_RefChr09g149830	0.317497	-2.6971	0.0850823	0.724863	Ribonuclease II, winged helix domain	Ribonuclease II, winged helix domain	-	1877	0
1878	AmaTu_RefChr03g050750	-3.21329	-2.17666	0.0851232	0.724863	2OG-Fe(II) oxygenase superfamily	Isopenicillin N synthase-like, Fe(2+) 2OG dioxygenase domain	-	1878.5	0
1879	AmaTu_RefChr03g067870	-3.21329	-2.17666	0.0851232	0.724863	ATP citrate lyase citrate-binding	ATP-citrate synthase, citrate-binding domain	-	1878.5	0
1880	AmaTu_RefChr05g084930	5.4451	1.21316	0.0852207	0.724863	PPR repeat family	Pentatricopeptide repeat	-	1880	0
1881	AmaTu_RefChr04g076100	-0.461799	3.04421	0.0853244	0.724863	CRS1 / YhbY (CRM) domain	RNA-binding, CRM domain	GO:0003723	1881	0
1882	AmaTu_RefChr05g085420	0.365657	-2.79342	0.0853292	0.724863	Disease resistance protein Winged helix domain	-	-	1882	0
1883	AmaTu_RefChr09g153030	1.33666	-2.10113	0.0854544	0.724863	Protein tyrosine and serine/threonine kinase	Serine-threonine/tyrosine-protein kinase, catalytic domain	GO:0004672|GO:0006468	1883	0
1884	AmaTu_RefChr03g065600	0.27723	-2.61657	0.0855414	0.724863	Xyloglucan fucosyltransferase	Xyloglucan fucosyltransferase	GO:0008107|GO:0016020|GO:0042546	1884	0
1885	AmaTu_RefChr01g007770	-3.21329	-2.13642	0.0856371	0.724863				1889	0
1886	AmaTu_RefChr02g023400	-3.21329	-2.13642	0.0856371	0.724863	Protein kinase domain	Protein kinase domain	GO:0004672|GO:0005524|GO:0006468	1889	0
1887	AmaTu_RefChr02g041240	-3.21329	-2.13642	0.0856371	0.724863	D-isomer specific 2-hydroxyacid dehydrogenase, NAD binding domain	D-isomer specific 2-hydroxyacid dehydrogenase, NAD-binding domain	GO:0051287	1889	0
1888	AmaTu_RefChr04g076580	-3.21329	-2.13642	0.0856371	0.724863	Mechanosensitive ion channel, beta-domain	Mechanosensitive ion channel MscS	GO:0016020|GO:0055085	1889	0
1889	AmaTu_RefChr07g123410	-3.21329	-2.13642	0.0856371	0.724863	Protein kinase domain	Protein kinase domain	GO:0004672|GO:0005524|GO:0006468	1889	0
1890	AmaTu_RefChr09g156030	-3.21329	-2.13642	0.0856371	0.724863	Serine carboxypeptidase	Peptidase S10, serine carboxypeptidase	GO:0004185|GO:0006508	1889	0
1891	AmaTu_RefChr09g156380	-3.21329	-2.13642	0.0856371	0.724863	PRP39 C-terminal HAT repeat	-	-	1889	0
1892	AmaTu_RefChr13g212270	-3.21329	-2.13642	0.0856371	0.724863	Transferase family	-	-	1889	0
1893	AmaTu_RefChr14g223890	-3.21329	-2.13642	0.0856371	0.724863				1889	0
1894	AmaTu_RefChr06g103950	0.100648	2.50839	0.0856445	0.724863	At3g28540-like, AAA+ ATPase lid domain	AAA+ ATPase At3g28540-like, C-terminal domain	-	1894	0
1895	AmaTu_RefChr01g008470	3.73115	1.43882	0.0856687	0.724863	SAC3/GANP family	SAC3/GANP/THP3, conserved domain	-	1895	0
1896	AmaTu_RefChr04g071420	0.478842	2.57881	0.0857361	0.724863	F-box domain	F-box domain	GO:0005515	1896	0
1897	AmaTu_RefChr03g068550	-3.21329	-2.26446	0.0858571	0.724863	Helicase conserved C-terminal domain	Helicase, C-terminal domain-like	-	1898	0
1898	AmaTu_RefChr09g151380	-3.21329	-2.26446	0.0858571	0.724863	Eukaryotic-type carbonic anhydrase	Alpha carbonic anhydrase domain	-	1898	0
1899	AmaTu_RefChr10g173540	-3.21329	-2.26446	0.0858571	0.724863	Tetratricopeptide repeat protein 5 OB fold domain	Tetratricopeptide repeat protein 5, OB fold domain	-	1898	0
1900	AmaTu_RefChr02g045920	-3.21329	-2.29561	0.0859247	0.724863	Thioredoxin	Thioredoxin domain	-	1900.5	0
1901	AmaTu_RefChr10g173610	-3.21329	-2.29561	0.0859247	0.724863				1900.5	0
1902	AmaTu_RefChr01g015230	-3.21329	2.20183	0.0859969	0.724863	Glycosyl hydrolase family 3 C-terminal domain	Glycoside hydrolase family 3 C-terminal domain	GO:0004553|GO:0005975	1902.5	0
1903	AmaTu_RefChr09g153850	-3.21329	2.20183	0.0859969	0.724863	GATA zinc finger	Zinc finger, GATA-type	GO:0006355|GO:0043565	1902.5	0
1904	AmaTu_RefChr10g172130	-0.485615	-3.09087	0.0860142	0.724863	14-3-3 protein	14-3-3 domain	-	1904	0
1905	AmaTu_RefChr02g042110	0.908966	-2.71011	0.0861743	0.724863	Putative peptidoglycan binding domain	Peptidoglycan binding-like	-	1905	0
1906	AmaTu_RefChr06g113290	1.71999	-1.88884	0.0862015	0.724863	F-box-like	F-box domain	GO:0005515	1906	0
1907	AmaTu_RefChr01g002610	-3.21329	-2.10723	0.086229	0.724863	Ring finger domain	Zinc finger, RING-type	-	1908	0
1908	AmaTu_RefChr02g026670	-3.21329	-2.10723	0.086229	0.724863	Ubiquitin-conjugating enzyme	Ubiquitin-conjugating (UBC), catalytic core domain	-	1908	0
1909	AmaTu_RefChr08g145850	-3.21329	-2.10723	0.086229	0.724863	Neprosin	Neprosin	-	1908	0
1910	AmaTu_RefChr12g196290	3.65299	1.43102	0.0862586	0.724863	Ring finger domain	Zinc finger, RING-type	-	1910	0
1911	AmaTu_RefChr02g043080	-3.21329	2.1711	0.0864303	0.724863	PPPDE putative peptidase domain	PPPDE peptidase domain	GO:0008233	1915.5	0
1912	AmaTu_RefChr02g047050	-3.21329	2.1711	0.0864303	0.724863	FabA-like domain	Beta-hydroxydecanoyl thiol ester dehydrase, FabA/FabZ	-	1915.5	0
1913	AmaTu_RefChr03g057950	-3.21329	2.1711	0.0864303	0.724863	Cytochrome P450	Cytochrome P450	GO:0004497|GO:0005506|GO:0016705|GO:0020037	1915.5	0
1914	AmaTu_RefChr03g066550	-3.21329	2.1711	0.0864303	0.724863	RNA polymerase Rpc34 subunit	RNA polymerase Rpc34	GO:0005666|GO:0006383	1915.5	0
1915	AmaTu_RefChr04g080290	-3.21329	2.1711	0.0864303	0.724863	Plastocyanin-like domain	Phytocyanin domain	GO:0009055	1915.5	0
1916	AmaTu_RefChr05g100540	-3.21329	2.1711	0.0864303	0.724863	Glycosyl hydrolase family 3 C-terminal domain	Glycoside hydrolase family 3 C-terminal domain	GO:0004553|GO:0005975	1915.5	0
1917	AmaTu_RefChr08g136920	-3.21329	2.1711	0.0864303	0.724863	Protein tyrosine and serine/threonine kinase	Serine-threonine/tyrosine-protein kinase, catalytic domain	GO:0004672|GO:0006468	1915.5	0
1918	AmaTu_RefChr08g139910	-3.21329	2.1711	0.0864303	0.724863	UBA/TS-N domain	Ubiquitin-associated domain	-	1915.5	0
1919	AmaTu_RefChr12g193700	-3.21329	2.1711	0.0864303	0.724863	Gamma-glutamyltranspeptidase	-	-	1915.5	0
1920	AmaTu_RefChr16g241800	-3.21329	2.1711	0.0864303	0.724863	mTERF	Transcription termination factor, mitochondrial/chloroplastic	GO:0003676|GO:0043231	1915.5	0
1921	AmaTu_RefChr13g207420	6.60597	1.46296	0.0864552	0.724863	Trm112p-like protein	Trm112-like	-	1921	0
1922	AmaTu_RefChr01g002630	-3.21329	2.16572	0.0864966	0.724863	Protein of unknown function (DUF1117)	Domain of unknown function DUF1117	-	1924	0
1923	AmaTu_RefChr02g027030	-3.21329	2.16572	0.0864966	0.724863	WD domain, G-beta repeat	WD40 repeat	GO:0005515	1924	0
1924	AmaTu_RefChr06g106570	-3.21329	2.16572	0.0864966	0.724863				1924	0
1925	AmaTu_RefChr09g156450	-3.21329	2.16572	0.0864966	0.724863	Weak chloroplast movement under blue light	WEB family	-	1924	0
1926	AmaTu_RefChr11g190230	-3.21329	2.16572	0.0864966	0.724863	Ribosomal protein L7/L12 C-terminal domain	Large ribosomal subunit protein bL12, C-terminal	GO:0003735|GO:0006412	1924	0
1927	AmaTu_RefChr07g118310	3.46805	-1.68735	0.0865201	0.724863	Transmembrane amino acid transporter protein	Amino acid transporter, transmembrane domain	-	1927	0
1928	AmaTu_RefChr09g154700	6.33667	-1.14557	0.0866465	0.724863				1928	0
1929	AmaTu_RefChr09g162800	2.70014	-1.70628	0.0868984	0.724863	Carbohydrate phosphorylase	Glycosyl transferase, family 35	GO:0005975|GO:0008184	1929	0
1930	AmaTu_RefChr05g095400	-3.21329	-2.24291	0.0869068	0.724863	Dienelactone hydrolase family	Dienelactone hydrolase	GO:0016787	1930.5	0
1931	AmaTu_RefChr09g161820	-3.21329	-2.24291	0.0869068	0.724863	DnaJ domain	DnaJ domain	-	1930.5	0
1932	AmaTu_RefChr01g017350	1.30686	2.1469	0.0869504	0.724863	NLI interacting factor-like phosphatase	FCP1 homology domain	-	1932	0
1933	AmaTu_RefChr01g013950	2.91628	-1.51845	0.0869993	0.724863				1933	0
1934	AmaTu_RefChr03g055130	0.0609805	2.54319	0.0870588	0.724863	ABC-2 type transporter	ABC-2 type transporter, transmembrane domain	GO:0016020|GO:0140359	1934	0
1935	AmaTu_RefChr12g197750	2.2815	-1.86771	0.0870869	0.724863	Ribosomal L29 protein	Large ribosomal subunit protein uL29	GO:0003735|GO:0005840|GO:0006412	1935	0
1936	AmaTu_RefChr06g104310	0.206455	2.38072	0.087164	0.724863	Vps8 central TPR	Vacuolar protein sorting-associated protein 8, central domain	-	1936	0
1937	AmaTu_RefChr03g059030	-0.459761	-3.14258	0.08736	0.724863				1937	0
1938	AmaTu_RefChr09g148750	4.03255	-1.39089	0.0874148	0.724863	Protease inhibitor/seed storage/LTP family	Bifunctional inhibitor/plant lipid transfer protein/seed storage helical domain	-	1938	0
1939	AmaTu_RefChr06g101830	1.90626	1.76783	0.0875163	0.724863	UvrD-like helicase C-terminal domain	UvrD-like DNA helicase, C-terminal	GO:0005524|GO:0016787	1939	0
1940	AmaTu_RefChr04g076400	-3.21329	-2.14576	0.0876738	0.724863	Zinc-finger of C2H2 type	Zinc finger C2H2-type	-	1941.5	0
1941	AmaTu_RefChr08g137660	-3.21329	-2.14576	0.0876738	0.724863	NB-ARC domain	NB-ARC	GO:0043531	1941.5	0
1942	AmaTu_RefChr13g206010	-3.21329	-2.14576	0.0876738	0.724863	Vacuolar import and degradation protein	GID complex substrate-recognition subunit 4/10-like	-	1941.5	0
1943	AmaTu_RefChr13g208830	-3.21329	-2.14576	0.0876738	0.724863	Fatty acid hydroxylase	Fatty acid hydroxylase	GO:0005506|GO:0008610|GO:0016491	1941.5	0
1944	AmaTu_RefChr03g063290	6.1157	-1.22095	0.0877654	0.724863	TCP-1/cpn60 chaperonin family	Chaperonin Cpn60/GroEL/TCP-1 family	GO:0005524	1944	0
1945	AmaTu_RefChr12g198740	1.13027	-2.32264	0.0879167	0.724863	Nakanori-like protein	Nakanori-like	-	1945	0
1946	AmaTu_RefChr09g149220	0.41298	-2.49325	0.0879824	0.724863	GAT domain	GAT domain	GO:0035091|GO:0043130	1946	0
1947	AmaTu_RefChr12g198580	5.11044	1.28393	0.0880395	0.724863	Cathepsin propeptide inhibitor domain (I29)	Cathepsin propeptide inhibitor domain (I29)	-	1947	0
1948	AmaTu_RefChr14g223150	-0.719623	3.09856	0.0880558	0.724863	Cytochrome P450	Cytochrome P450	GO:0004497|GO:0005506|GO:0016705|GO:0020037	1948	0
1949	AmaTu_RefChr02g031870	-3.21329	-2.13133	0.088091	0.724863	Variant SH3 domain	SH3 domain	GO:0005515	1949	0
1950	AmaTu_RefChr01g008050	0.423372	2.46787	0.0881099	0.724863	PSMD12/CSN4, N-terminal	PSMD12/CSN4-like, N-terminal	-	1950	0
1951	AmaTu_RefChr01g016180	-3.21329	-2.03476	0.0881622	0.724863	Mediator complex subunit 25 von Willebrand factor type A	Mediator of RNA polymerase II transcription subunit 25, von Willebrand factor type A domain	-	1952	0
1952	AmaTu_RefChr05g092850	-3.21329	-2.03476	0.0881622	0.724863				1952	0
1953	AmaTu_RefChr07g121680	-3.21329	-2.03476	0.0881622	0.724863	WWE domain	RCD1, WWE domain	-	1952	0
1954	AmaTu_RefChr04g070540	-0.25257	-3.01901	0.0884455	0.724863	Heme oxygenase	Haem oxygenase-like	GO:0004392|GO:0006788	1954	0
1955	AmaTu_RefChr03g055140	-3.21329	-2.00945	0.088603	0.724863				1957.5	0
1956	AmaTu_RefChr03g065590	-3.21329	-2.00945	0.088603	0.724863	No apical meristem (NAM) protein	NAC domain	GO:0003677|GO:0006355	1957.5	0
1957	AmaTu_RefChr06g111620	-3.21329	-2.00945	0.088603	0.724863	14-3-3 protein	14-3-3 domain	-	1957.5	0
1958	AmaTu_RefChr08g137130	-3.21329	-2.00945	0.088603	0.724863	Leucine rich repeat N-terminal domain	Leucine-rich repeat-containing N-terminal, plant-type	-	1957.5	0
1959	AmaTu_RefChr10g170470	-3.21329	-2.00945	0.088603	0.724863	Helix-loop-helix DNA-binding domain	Myc-type, basic helix-loop-helix (bHLH) domain	GO:0046983	1957.5	0
1960	AmaTu_RefChr15g239250	-3.21329	-2.00945	0.088603	0.724863				1957.5	0
1961	AmaTu_RefChr11g179130	0.144564	2.59622	0.0887806	0.724863	AP2 domain	AP2/ERF domain	GO:0003700|GO:0006355	1961	0
1962	AmaTu_RefChr11g180090	4.34338	1.49953	0.0887985	0.724863	Putative S-adenosyl-L-methionine-dependent methyltransferase	Putative S-adenosyl-L-methionine-dependent methyltransferase	GO:0008168	1962	0
1963	AmaTu_RefChr02g031370	5.17913	1.28033	0.0888264	0.724863	Transferase family	-	-	1963	0
1964	AmaTu_RefChr14g219140	-0.465605	-3.13089	0.0888512	0.724863	Alpha/beta hydrolase family	Alpha/beta hydrolase fold-1	-	1964	0
1965	AmaTu_RefChr01g018920	6.79619	-1.08975	0.0889218	0.724863	Plant invertase/pectin methylesterase inhibitor	Pectinesterase inhibitor domain	GO:0004857	1965	0
1966	AmaTu_RefChr13g211020	4.06458	-1.6298	0.088958	0.724863	Sugar (and other) transporter	Major facilitator, sugar transporter-like	GO:0016020|GO:0022857|GO:0055085	1966	0
1967	AmaTu_RefChr07g120720	2.41469	1.72838	0.0890255	0.724863	Plant U-box protein ARM repeat region	-	-	1967	0
1968	AmaTu_RefChr08g143630	5.36507	-1.41318	0.089044	0.724863	Tesmin/TSO1-like CXC domain, cysteine-rich domain	CRC domain	-	1968	0
1969	AmaTu_RefChr14g229240	-0.238939	-2.84217	0.0890626	0.724863	RNA-binding protein Tab2/Atab2 N terminal	RNA-binding protein Tab2-like, N-terminal	-	1969	0
1970	AmaTu_RefChr16g241670	0.220918	2.40965	0.0891997	0.724863	Gelsolin repeat	Gelsolin-like domain	-	1970	0
1971	AmaTu_RefChr02g031120	0.458634	2.20691	0.0892548	0.724863	Cytochrome P450	Cytochrome P450	GO:0004497|GO:0005506|GO:0016705|GO:0020037	1971	0
1972	AmaTu_RefChr02g028350	-0.33905	-2.84605	0.0893288	0.724863	Redoxin	Redoxin	GO:0016491	1972	0
1973	AmaTu_RefChr02g046560	4.41159	1.74628	0.0894021	0.724863				1973	0
1974	AmaTu_RefChr11g184240	3.61146	1.65197	0.0894198	0.724863	Protein kinase domain	Protein kinase domain	GO:0004672|GO:0005524|GO:0006468	1974	0
1975	AmaTu_RefChr12g196480	6.19083	1.69271	0.0894519	0.724863	UPF0176 acylphosphatase like domain	tRNA uridine(34) hydroxylase, N-terminal	-	1975	0
1976	AmaTu_RefChr08g133740	1.62014	-1.86905	0.0895796	0.724863	Microtubule associated protein (MAP65/ASE1 family)	-	-	1976	0
1977	AmaTu_RefChr05g086680	3.76404	-1.50733	0.089695	0.724863	Response regulator receiver domain	Signal transduction response regulator, receiver domain	GO:0000160	1977	0
1978	AmaTu_RefChr06g114690	-0.250583	-2.84805	0.0899057	0.724863	Thioredoxin	Thioredoxin domain	-	1978	0
1979	AmaTu_RefChr06g112390	-0.472251	-3.1176	0.0899463	0.724863	Protein of unknown function (DUF4057)	Domain of unknown function DUF4057	-	1979	0
1980	AmaTu_RefChr08g137410	1.97495	1.69865	0.0901331	0.724863	Translation initiation factor SUI1	SUI1 domain	GO:0003743|GO:0006413	1980	0
1981	AmaTu_RefChr01g008630	-3.21329	-2.04971	0.0901989	0.724863	Protein kinase domain	Protein kinase domain	GO:0004672|GO:0005524|GO:0006468	1983	0
1982	AmaTu_RefChr01g017740	-3.21329	-2.04971	0.0901989	0.724863	haloacid dehalogenase-like hydrolase	-	-	1983	0
1983	AmaTu_RefChr04g082560	-3.21329	-2.04971	0.0901989	0.724863	WRC	WRC domain	-	1983	0
1984	AmaTu_RefChr11g188100	-3.21329	-2.04971	0.0901989	0.724863	AMP-binding enzyme	AMP-dependent synthetase/ligase domain	-	1983	0
1985	AmaTu_RefChr13g205340	-3.21329	-2.04971	0.0901989	0.724863	DnaJ domain	DnaJ domain	-	1983	0
1986	AmaTu_RefChr02g042890	0.461615	-2.25782	0.0903582	0.724863	Dehydrogenase E1 component	Dehydrogenase, E1 component	GO:0016624	1986	0
1987	AmaTu_RefChr07g130000	0.419764	-2.27489	0.0903605	0.724863	PDDEXK-like family of unknown function	Protein of unknown function PDDEXK-like	-	1987	0
1988	AmaTu_RefChr04g081770	2.52438	1.57834	0.0904007	0.724863	Protein tyrosine and serine/threonine kinase	Serine-threonine/tyrosine-protein kinase, catalytic domain	GO:0004672|GO:0006468	1988	0
1989	AmaTu_RefChr08g141940	4.82054	-1.57675	0.0904236	0.724863	Myb-like DNA-binding domain	-	-	1989	0
1990	AmaTu_RefChr08g145220	0.767446	2.19654	0.0905387	0.724863	Leucine rich repeat	Leucine-rich repeat	GO:0005515	1990	0
1991	AmaTu_RefChr02g023770	-3.21329	-2.03429	0.0906023	0.724863				1992.5	0
1992	AmaTu_RefChr03g050300	-3.21329	-2.03429	0.0906023	0.724863	Peroxidase	Haem peroxidase	GO:0004601|GO:0006979|GO:0020037	1992.5	0
1993	AmaTu_RefChr05g093480	-3.21329	-2.03429	0.0906023	0.724863	CDC20/Fizzy WD40 domain	CDC20/Fizzy, WD40 domain	-	1992.5	0
1994	AmaTu_RefChr07g119710	-3.21329	-2.03429	0.0906023	0.724863	Glutathione S-transferase, C-terminal domain	-	-	1992.5	0
1995	AmaTu_RefChr06g107520	-3.21329	-2.05963	0.0907583	0.724863	LIM domain	Zinc finger, LIM-type	-	1996	0
1996	AmaTu_RefChr10g177410	-3.21329	-2.05963	0.0907583	0.724863				1996	0
1997	AmaTu_RefChr15g235450	-3.21329	-2.05963	0.0907583	0.724863	Snf7	Snf7 family	GO:0007034	1996	0
1998	AmaTu_RefChr06g112550	-0.232121	-2.8558	0.0908295	0.724863	Methyl-CpG binding domain	Methyl-CpG DNA binding	GO:0003677	1998	0
1999	AmaTu_RefChr16g243910	0.886283	-2.17048	0.0908302	0.724863	50S ribosome-binding GTPase	GTP binding domain	GO:0005525	1999	0
[truncated: 14,328 more rows]

## Sheet: ST8 WGCNA gene clusters
Brown	Grey	Turquoise
AmaTu_RefChr01g000280	AmaTu_RefChr01g000210	AmaTu_RefChr01g001230
AmaTu_RefChr01g001600	AmaTu_RefChr01g007080	AmaTu_RefChr01g002990
AmaTu_RefChr01g013260	AmaTu_RefChr01g013480	AmaTu_RefChr01g004660
AmaTu_RefChr02g023760	AmaTu_RefChr01g015880	AmaTu_RefChr01g007720
AmaTu_RefChr02g036380	AmaTu_RefChr01g016570	AmaTu_RefChr01g014980
AmaTu_RefChr02g040010	AmaTu_RefChr01g016710	AmaTu_RefChr01g015010
AmaTu_RefChr02g040880	AmaTu_RefChr02g026160	AmaTu_RefChr01g015480
AmaTu_RefChr03g052040	AmaTu_RefChr02g031990	AmaTu_RefChr01g015510
AmaTu_RefChr03g063250	AmaTu_RefChr02g033160	AmaTu_RefChr01g016750
AmaTu_RefChr03g063340	AmaTu_RefChr02g034440	AmaTu_RefChr01g019420
AmaTu_RefChr05g086530	AmaTu_RefChr02g035510	AmaTu_RefChr01g022150
AmaTu_RefChr05g093560	AmaTu_RefChr02g035530	AmaTu_RefChr02g027650
AmaTu_RefChr05g094390	AmaTu_RefChr02g043820	AmaTu_RefChr02g028810
AmaTu_RefChr06g115320	AmaTu_RefChr02g047120	AmaTu_RefChr02g029250
AmaTu_RefChr06g117750	AmaTu_RefChr02g047850	AmaTu_RefChr02g037320
[truncated: 54 more rows]
